# Supplementary material for: Characterisation, procedures and heritability of acute dietary intake in the Twins UK cohort: an observational study
Source: Nutr J. 2022 Feb 27;21:13. doi: 10.1186/s12937-022-00763-3 (PMC8883626; doi:10.1186/s12937-022-00763-3)
Supplement: Supplementary file 1 — Additional file 1. Supplementary Table 1. Frequency of food words and food phrases. [file 12937_2022_763_MOESM1_ESM.csv]

Top 100 single words (stopwords removed)		Top nutrition database food phrases
tokens	n	text	n	Percentage
milk	6589	tea black infusion average	3938	8.267030545
tea	4785	milk, semi-skimmed, pasteurised, average	3200	6.717749554
water	4546	water, distilled	2399	5.036212869
coffee	2512	coffee infusion average	1801	3.780833421
bread	2155	milk, whole, pasteurised, average	1107	2.323921486
fruit	1460	milk, skimmed, pasteurised, average	1055	2.214758056
sugar	1200	sugar white	836	1.755012071
chocolate	1190	bananas flesh only	684	1.435918967
cheese	1108	tea, herbal, infusion	436	0.915293377
oil	1092	tomatoes standard raw	436	0.915293377
butter	1089	coffee, powder, instant	429	0.9005983
chicken	1033	sweetener (aj)	329	0.690668626
juice	895	butter, salted	314	0.659179175
biscuits	874	butter	305	0.640285504
potatoes	826	lettuce, average, raw	300	0.629789021
yogurt	746	wine, red	279	0.585703789
cream	719	cheese cheddar english	270	0.566810119
tomatoes	717	ham	270	0.566810119
bananas	684	white bread average	266	0.558412932
wine	663	wine, white, medium	261	0.547916448
cereal	624	bread white toasted	253	0.531122074
potato	526	carrots old boiled in unsalted water	252	0.529022777
salad	518	bread wholemeal average	244	0.512228403
carrots	486	salad green	242	0.50802981
meat	469	biscuits, digestive, plain	199	0.41776005
herbal	436	honey	199	0.41776005
wholemeal	431	tea green infusion	198	0.415660754
apples	418	strawberries raw	192	0.403064973
tomato	402	marmalade	190	0.39886638
eggs	393	apples eating average raw	189	0.396767083
rice	391	apples, eating, raw, flesh and skin	187	0.39256849
ham	368	mayonnaise, standard, retail	187	0.39256849
lettuce	353	tomatoes cherry raw	186	0.390469193
vegetable	337	chocolate milk	185	0.388369896
sweetener	329	cucumber raw	185	0.388369896
beef	328	cola diet	168	0.352681852
nuts	323	porridge oats, unfortified	165	0.346383961
cheddar	322	cheese, hard, average	164	0.344284665
cake	318	seeded bread	164	0.344284665
beans	312	grapes average weighed with pips	153	0.321192401
crisps	309	blueberries	151	0.316993807
cucumber	306	orange juice freshly squeezed	151	0.316993807
mayonnaise	305	potatoes, old, baked, flesh and skin	144	0.30229873
seeds	301	potato crisps, fried in sunflower oil	143	0.300199433
orange	298	broccoli green boiled in unsalted water	136	0.285504356
broccoli	274	salt	135	0.283405059
peas	273	yogurt whole milk plain	134	0.281305763
pepper	273	bread, brown, average	128	0.268709982
soup	265	gravy instant granules made up	127	0.266610685
grapes	261	oatmeal raw	126	0.264511389
onions	259	potato crisps	126	0.264511389
pork	250	coffee, cappuccino, latte	121	0.254014905
rolls	250	cucumber raw flesh and skin	121	0.254014905
wheat	250	chocolate fancy and filled	120	0.251915608
pie	249	sugar brown	119	0.249816312
honey	241	jam, fruit with edible seeds	118	0.247717015
olive	235	oil, olive	117	0.245617718
chips	234	pepper, capsicum, red, raw	117	0.245617718
sweets	232	wholemeal bread toasted	115	0.241419125
porridge	231	onions raw	114	0.239319828
gravy	226	butter spreadable (7580% fat)	112	0.235121234
capsicum	214	yeast extract	112	0.235121234
cola	214	baked beans canned in tomato sauce reheated	111	0.233021938
jam	211	peas boiled in unsalted water	111	0.233021938
pasta	208	drinking chocolate, powder	107	0.224624751
muesli	200	carrots, young, raw	105	0.220426157
salmon	197	yogurt whole milk fruit	104	0.218326861
cherry	196	tonic water	101	0.21202897
ice	196	tea infusion average with semiskimmed milk	98	0.20573108
drinksquash	194	raspberries raw	96	0.201532487
strawberries	194	cream crackers	95	0.19943319
marmalade	193	chicken meat average roasted	93	0.195234596
corn	180	eggs chicken boiled	93	0.195234596
oats	179	fat spread (3540% fat) polyunsaturated	93	0.195234596
sandwich	179	chocolate, plain	92	0.1931353
bacon	176	crispbread rye	92	0.1931353
breast	166	oranges	92	0.1931353
soya	165	celery raw	91	0.191036003
salt	164	butter, spreadable, light (60% fat)	90	0.188936706
oatmeal	159	old potatoes roast in blended oil	88	0.184738113
blueberries	151	potatoes old boiled in unsalted water flesh only	87	0.182638816
bran	151	biscuits, short, sweet	85	0.178440223
cabbage	145	lager bottled	84	0.176340926
pudding	144	spirits, 37.5% volume	84	0.176340926
nondairy	142	lemonade	82	0.172142332
dairy	139	bread white sliced	81	0.170043036
mushrooms	139	new potatoes in skins boiled in unsalted water	81	0.170043036
sponge	139	carrots, old, raw	80	0.167943739
weetabix	134	lemon juice fresh	80	0.167943739
apple	132	citrus fruit, soft/easy peelers, flesh only	79	0.165844442
oranges	132	fat spread (60% fat) with olive oil	77	0.161645849
lemon	127	white rolls soft	77	0.161645849
spirits	127	fruit juice drink ready to drink	75	0.157447255
sausages	126	orange juice, chilled	75	0.157447255
vegetables	125	tomato ketchup	75	0.157447255
crackers	122	yogurt low fat fruit	75	0.157447255
cappuccino	121	chicken breast grilled without skin meat only	74	0.155347958
latte	121	pepper black	74	0.155347958
margarine	119	raisins for pie	73	0.153248662
rye	118	sweets, chew sweets	73	0.153248662
		fat spread (60% fat) polyunsaturated	72	0.151149365
		fruit juice drink/squash, diluted	72	0.151149365
		satsumas	72	0.151149365
		soup vegetable homemade	71	0.149050068
		tuna, canned in brine, drained	70	0.146950771
		cream, fresh, single	69	0.144851475
		yogurt low fat plain	69	0.144851475
		grapes, red	68	0.142752178
		old potatoes boiled in unsalted water	68	0.142752178
		shortbread	67	0.140652881
		margarine, catering	66	0.138553585
		muesli swiss style	66	0.138553585
		white rice easy cook boiled	66	0.138553585
		pears average raw	65	0.136454288
		yogurt drinking	65	0.136454288
		broccoli, green, raw	64	0.134354991
		gravy instant granules	64	0.134354991
		weetabix	64	0.134354991
		cauliflower boiled in unsalted water	63	0.132255694
		peppermints	63	0.132255694
		yogurt virtually fat free/diet fruit	63	0.132255694
		bread white french stick	62	0.130156398
		houmous	62	0.130156398
		sweets, boiled	62	0.130156398
		brussels sprouts boiled in unsalted water	61	0.128057101
		bread, brown, toasted	60	0.125957804
		breakfast cereal, shredded wheat type, unfortified	60	0.125957804
		avocado average	59	0.123858507
		green beans/french beans boiled in unsalted water	59	0.123858507
		pineapple flesh only raw	59	0.123858507
		potatoes, old, roasted in sunflower oil, flesh only	59	0.123858507
		soya nondairy alternative to milk unsweetened	59	0.123858507
		spring onions, bulbs and tops, raw	59	0.123858507
		bread rolls, white, soft	58	0.121759211
		breakfast cereal wheat biscuits weetabix type fortified	58	0.121759211
		digestive biscuits chocolate	58	0.121759211
		yogurt, greek style, plain	58	0.121759211
		blended spread (7080% fat)	57	0.119659914
		granary bread	57	0.119659914
		nuts, mixed	57	0.119659914
		vinegar	57	0.119659914
		muesli, swiss style, unfortified	56	0.117560617
		cabbage boiled in unsalted water average	55	0.11546132
		biscuits semisweet	54	0.113362024
		eggs, chicken, whole, boiled	54	0.113362024
		sausages, pork, chilled, grilled	54	0.113362024
		bacon rashers back grilled	53	0.111262727
		biscuits ginger nuts	53	0.111262727
		sponge cake	52	0.10916343
		tea, infusion, average, with whole milk	52	0.10916343
		cream fresh double including jersey cream	51	0.107064134
		pasta plain fresh cooked	51	0.107064134
		rocket, raw	51	0.107064134
		breakfast cereal, bran type cereal, fortified	50	0.104964837
		broccoli, green, steamed	50	0.104964837
		dried mixed fruit	50	0.104964837
		nectarines flesh and skin raw	50	0.104964837
		chips oven frozen baked	49	0.10286554
		old potatoes mashed with butter	49	0.10286554
		vegetables, mixed, frozen, boiled in unsalted water	49	0.10286554
		fruit salad homemade	48	0.100766243
		salad cream	48	0.100766243
		sugar demerara	48	0.100766243
		biscuits, cookies, chocolate chip, standard	47	0.098666947
		kiwi fruit, flesh and seeds	47	0.098666947
		cola	46	0.09656765
		sunflower seeds	46	0.09656765
		yogurt virtually fat free/diet plain	46	0.09656765
		chicken, light meat, roasted	45	0.094468353
		crumpets toasted	45	0.094468353
		garlic raw	45	0.094468353
		biscuits sandwich cream	44	0.092369056
		bread, white, 'with added fibre'	44	0.092369056
		chips homemade fried in sunflower oil	44	0.092369056
		corn flakes	44	0.092369056
		biscuits, fully coated with chocolate	43	0.09026976
		chicken slices	43	0.09026976
		leeks boiled in unsalted water	43	0.09026976
		spirits 40% volume	43	0.09026976
		eggs, chicken, whole, poached	42	0.088170463
		kit kat	42	0.088170463
		peas, raw	42	0.088170463
		brazil nuts, kernel only	41	0.086071166
		croissants	41	0.086071166
		mushrooms white raw	41	0.086071166
		plums, average, raw, flesh and skin	41	0.086071166
		potatoes new and salad boiled in unsalted water flesh and skin	41	0.086071166
		wine, rose, medium	41	0.086071166
		beetroot pickled drained	40	0.083971869
		coffee infusion strong	40	0.083971869
		cranberry fruit juice drink	40	0.083971869
		pumpkin seeds	40	0.083971869
		tomatoes, canned, whole contents	40	0.083971869
		milk, soya, non-dairy alternative to milk, unsweetened, unfortified	39	0.081872573
		almonds	38	0.079773276
		margarine	38	0.079773276
		mustard smooth	38	0.079773276
		sultanas	38	0.079773276
		bacon rashers, back, raw	37	0.077673979
		biscuits, digestive, half coated in chocolate	37	0.077673979
		butter, unsalted	37	0.077673979
		dressing, french, homemade	37	0.077673979
		fruit drink/squash concentrated made up	37	0.077673979
		fruit juice drink/squash, undiluted	37	0.077673979
		orange roughy, raw	37	0.077673979
		peanut butter, smooth	37	0.077673979
		pears raw flesh and skin	37	0.077673979
		sandwich, white bread, cheddar cheese and pickle	37	0.077673979
		vegetable soup canned	37	0.077673979
		cocoa powder	36	0.075574682
		eggs chicken whole raw	36	0.075574682
		ice cream dairy flavoured	36	0.075574682
		oranges flesh only	36	0.075574682
		peas frozen boiled in unsalted water	36	0.075574682
		porridge made with milk and water	36	0.075574682
		soda club	36	0.075574682
		tea black infusion weak	36	0.075574682
		bread rolls, wholemeal	35	0.073475386
		clementines	35	0.073475386
		eggs, chicken, whole, fried in sunflower oil	35	0.073475386
		eggs, chicken, whole, scrambled, without milk	35	0.073475386
		fat spread reduced fat (4162%) polyunsaturated	35	0.073475386
		fruit juice, mixed	35	0.073475386
		olives in brine	35	0.073475386
		pepper, white	35	0.073475386
		spinach, mature, raw	35	0.073475386
		bread, white, sliced, toasted	34	0.071376089
		coffee infusion weak	34	0.071376089
		yorkshire pudding	34	0.071376089
		beetroot raw	33	0.069276792
		bran flakes	33	0.069276792
		cheese, parmesan, fresh	33	0.069276792
		coleslaw with mayonnaise retail	33	0.069276792
		oatmeal quick cook raw	33	0.069276792
		wine, white, sparkling	33	0.069276792
		beans runner boiled in unsalted water	32	0.067177496
		bread, pitta, white	32	0.067177496
		coleslaw, not low calorie, retail	32	0.067177496
		gravy instant granules made up with water	32	0.067177496
		oat based biscuits	32	0.067177496
		peaches raw flesh and skin	32	0.067177496
		potatoes, new and salad, boiled in salted water, flesh and skin	32	0.067177496
		pudding, rice, canned	32	0.067177496
		salmon grilled	32	0.067177496
		wine, white, dry	32	0.067177496
		blackcurrant juice drink undiluted	31	0.065078199
		cereal bars, with fruit and/or nuts, no chocolate, unfortified	31	0.065078199
		cereal chewy bar	31	0.065078199
		chocolate covered bar with fruit/nut wafer/biscuit	31	0.065078199
		courgette raw	31	0.065078199
		fruit juice drink, carbonated, ready to drink	31	0.065078199
		jam stone fruit	31	0.065078199
		prawns, standard, purchased cooked	31	0.065078199
		rice cakes	31	0.065078199
		tortilla, wheat, soft	31	0.065078199
		breakfast cereal crunchy/crispy muesli type cereal with nuts unfortified	30	0.062978902
		breakfast cereal, bran flakes, fortified	30	0.062978902
		cake, sponge, homemade	30	0.062978902
		cheese, brie, with outer rind removed	30	0.062978902
		corned beef canned	30	0.062978902
		ginger fresh	30	0.062978902
		apricots dried	29	0.060879605
		cheese stilton blue	29	0.060879605
		chocolate covered wafer biscuit	29	0.060879605
		fruit and fibre cereal	29	0.060879605
		pickle mixed vegetables	29	0.060879605
		spinach mature boiled in unsalted water	29	0.060879605
		sweetcorn kernels boiled in unsalted water	29	0.060879605
		watercress raw	29	0.060879605
		biscuits cheese flavoured	28	0.058780309
		blackberries raw	28	0.058780309
		cashew nuts, kernel only, plain	28	0.058780309
		coffee instant made up with water	28	0.058780309
		fruit drink/squash undiluted	28	0.058780309
		mushrooms common fried in blended oil	28	0.058780309
		olives, green, in brine, drained, flesh and skin	28	0.058780309
		pepper capsicum yellow raw	28	0.058780309
		rice, white, long grain, raw	28	0.058780309
		scones, plain, retail	28	0.058780309
		smoothie	28	0.058780309
		special k	28	0.058780309
		brown sauce	27	0.056681012
		ice cream dairy vanilla	27	0.056681012
		new potatoes boiled in unsalted water	27	0.056681012
		walnuts	27	0.056681012
		allbran	26	0.054581715
		bagels plain	26	0.054581715
		beans, green, raw	26	0.054581715
		bread rolls brown soft	26	0.054581715
		chips retail fried in blended oil	26	0.054581715
		chocolate biscuits full coated	26	0.054581715
		clusters	26	0.054581715
		granary bread toasted	26	0.054581715
		ice cream, dairy, vanilla, soft scoop	26	0.054581715
		peppers capsicum green raw	26	0.054581715
		potatoes, old, raw, flesh only	26	0.054581715
		salmon smoked	26	0.054581715
		sausages, pork and beef, chilled, raw	26	0.054581715
		apple juice unsweetened	25	0.052482418
		blackcurrant juice drink concentrated made up	25	0.052482418
		cottage pie homemade	25	0.052482418
		eggs chicken poached	25	0.052482418
		parsnip boiled in unsalted water	25	0.052482418
		pizza, meat topped, retail and takeaway	25	0.052482418
		prawns boiled	25	0.052482418
		yogurt, drinking, uht	25	0.052482418
		beer, bitter, average (<4% abv)	24	0.050383122
		cheese spread plain	24	0.050383122
		cheese, spreadable, soft white, low fat	24	0.050383122
		cider dry	24	0.050383122
		lettuce iceberg raw	24	0.050383122
		pate liver	24	0.050383122
		peanuts roasted and salted	24	0.050383122
		pizza cheese and tomato takeaway	24	0.050383122
		rye bread	24	0.050383122
		sandwich, white bread, ham salad	24	0.050383122
		sesame seeds	24	0.050383122
		yorkshire pudding, made with whole milk	24	0.050383122
		beef slices	23	0.048283825
		breakfast cereal, cornflakes, unfortified	23	0.048283825
		cabbage, average, raw	23	0.048283825
		cake, fruit, retail	23	0.048283825
		coffee instant made up with water and semiskimmed milk	23	0.048283825
		cream cheese	23	0.048283825
		potatoes old mashed with butter	23	0.048283825
		salmon, farmed, flesh only, raw	23	0.048283825
		sandwich white bread egg mayonnaise	23	0.048283825
		blended spread (40% fat)	22	0.046184528
		cauliflower, raw	22	0.046184528
		cheese, mozzarella, fresh	22	0.046184528
		cheese, spreadable, full fat, soft, white	22	0.046184528
		chilli sauce	22	0.046184528
		chocolate cake	22	0.046184528
		grapefruit flesh only raw	22	0.046184528
		ice cream desserts, frozen	22	0.046184528
		mint sauce	22	0.046184528
		pickle sweet	22	0.046184528
		prunes, flesh and skin	22	0.046184528
		salmon farmed flesh only baked	22	0.046184528
		tangerines	22	0.046184528
		NA	22	0.046184528
		chicken breast strips stirfried in corn oil	21	0.044085231
		pastries, danish, retail	21	0.044085231
		porridge, made with water	21	0.044085231
		roasted parsnips 59341	21	0.044085231
		sandwich, white bread, chicken salad	21	0.044085231
		seeded bread toasted	21	0.044085231
		tomatoes grilled	21	0.044085231
		bacon rashers middle grilled	20	0.041985935
		bread, garlic and herb, retail	20	0.041985935
		breakfast cereal rice toasted/crisp fortified	20	0.041985935
		cereal bars, with fruit and/or nuts, with chocolate, unfortified	20	0.041985935
		cheese, goats milk, full fat, soft, white rind	20	0.041985935
		chicken, whole, roasted, meat and skin	20	0.041985935
		cinnamon, ground	20	0.041985935
		cod baked	20	0.041985935
		coffeemate whitener powder	20	0.041985935
		custard ready to eat	20	0.041985935
		drinking chocolate powder reduced fat	20	0.041985935
		fat spread, low fat (26-39%), polyunsaturated	20	0.041985935
		grapes green	20	0.041985935
		green grapes raw seedless	20	0.041985935
		jam, reduced sugar	20	0.041985935
		lamb, leg, whole, roasted, lean and fat	20	0.041985935
		toffees mixed	20	0.041985935
		tortillas made with wheat flour	20	0.041985935
		twix	20	0.041985935
		breakfast cereal cornflakes fortified	19	0.039886638
		champagne	19	0.039886638
		cheese edam	19	0.039886638
		fat spread (2025% fat) polyunsaturated	19	0.039886638
		jaffa cakes	19	0.039886638
		mars bar and own brand equivalents	19	0.039886638
		melon average	19	0.039886638
		meringue, homemade	19	0.039886638
		oatcakes retail	19	0.039886638
		pappadums takeaway	19	0.039886638
		pasta white dried boiled in unsalted water	19	0.039886638
		prunes readytoeat	19	0.039886638
		soup cream of tomato canned	19	0.039886638
		stuffing sage and onion	19	0.039886638
		syrup, golden	19	0.039886638
		turkey slices	19	0.039886638
		yogurt fruit	19	0.039886638
		beer bitter average	18	0.037787341
		bread malt fruited	18	0.037787341
		carrots young boiled in unsalted water	18	0.037787341
		chilli con carne	18	0.037787341
		eggs chicken fried in vegetable oil	18	0.037787341
		fruit cake rich	18	0.037787341
		ham gammon joint boiled	18	0.037787341
		lettuce cos raw	18	0.037787341
		mayonnaise reduced calorie	18	0.037787341
		mince pies individual	18	0.037787341
		onions fried in blended oil	18	0.037787341
		orange drink undiluted	18	0.037787341
		peas, frozen, raw	18	0.037787341
		peppers capsicum chilli red raw	18	0.037787341
		soup, chicken, cream of, canned	18	0.037787341
		sweetcorn, kernels, raw	18	0.037787341
		white bread large crusty	18	0.037787341
		yogurt greek style fruit	18	0.037787341
		apple juice concentrate, unsweetened, commerical	17	0.035688045
		apple sauce homemade	17	0.035688045
		bread rolls white crusty	17	0.035688045
		breakfast cereal fruit and fibre type fortified	17	0.035688045
		brownies chocolate homemade	17	0.035688045
		butter spreadable light	17	0.035688045
		cheese feta	17	0.035688045
		cheesecake homemade	17	0.035688045
		chorizo	17	0.035688045
		custard, ready to eat, canned and tetra-pak	17	0.035688045
		dates, raw, flesh and skin	17	0.035688045
		fat spread (40% fat) not polyunsaturated	17	0.035688045
		flapjacks	17	0.035688045
		fruit gums/jellies	17	0.035688045
		lager premium	17	0.035688045
		lamb loin chops grilled lean and fat	17	0.035688045
		oatcakes, plain, retail	17	0.035688045
		onions boiled in unsalted water	17	0.035688045
		potato chips, oven ready, no batter, baked	17	0.035688045
		potato crisps low fat	17	0.035688045
		radish red flesh and skin raw	17	0.035688045
		salmon smoked (coldsmoked)	17	0.035688045
		soy sauce	17	0.035688045
		bread white 'with added fibre' toasted	16	0.033588748
		bread, ciabatta	16	0.033588748
		cabbage red raw	16	0.033588748
		cake, chocolate fudge	16	0.033588748
		chicken breast casseroled meat only	16	0.033588748
		courgette boiled in unsalted water	16	0.033588748
		hot cross buns	16	0.033588748
		mince pies, retail	16	0.033588748
		mixed herbs dried	16	0.033588748
		muesli, luxury	16	0.033588748
		rice, white, long grain, boiled in unsalted water	16	0.033588748
		salmon farmed flesh only grilled	16	0.033588748
		seafood cocktail	16	0.033588748
		shreddies	16	0.033588748
		sugar free squash	16	0.033588748
		swede boiled in unsalted water	16	0.033588748
		sweet potato, baked	16	0.033588748
		sweet potato, raw, flesh only	16	0.033588748
		beef stew	15	0.031489451
		bread, naan, retail	15	0.031489451
		corn snacks	15	0.031489451
		cornetto type ice cream cone	15	0.031489451
		creme fraiche, full fat	15	0.031489451
		currant buns, retail	15	0.031489451
		garlic bread baked	15	0.031489451
		ham parma	15	0.031489451
		lemon curd	15	0.031489451
		lemons, peeled, flesh only	15	0.031489451
		melon, flesh only, average	15	0.031489451
		nuts and raisins, mixed	15	0.031489451
		oil, rapeseed	15	0.031489451
		parsley, fresh	15	0.031489451
		salami	15	0.031489451
		spaghetti white boiled	15	0.031489451
		sweetcorn kernels canned in water drained	15	0.031489451
		tartare sauce	15	0.031489451
		trifle, fruit, retail	15	0.031489451
		almond milk unsweetened	14	0.029390154
		almonds, flaked and ground	14	0.029390154
		apricots raw	14	0.029390154
		asparagus boiled unsalted water	14	0.029390154
		beans, green/french, frozen, boiled in unsalted water	14	0.029390154
		beef forerib/ribroast roasted lean and fat	14	0.029390154
		beef mince stewed	14	0.029390154
		bread, currant	14	0.029390154
		brown rice boiled	14	0.029390154
		butter spreadable	14	0.029390154
		cakes fancy iced individual retail	14	0.029390154
		cheese wensleydale	14	0.029390154
		chicken breast grilled meat and skin	14	0.029390154
		creme fraiche, half fat	14	0.029390154
		jelly, made with water	14	0.029390154
		lasagne	14	0.029390154
		lime juice fresh	14	0.029390154
		mayonnaise reduced fat	14	0.029390154
		milk goats pasteurised	14	0.029390154
		milk, semi-skimmed, uht	14	0.029390154
		milk, soya, non-dairy alternative to milk, unsweetened, fortified	14	0.029390154
		mint fresh	14	0.029390154
		muesli with no added sugar	14	0.029390154
		oil, vegetable, average	14	0.029390154
		pasta white twists/fusilli dried boiled in unsalted water	14	0.029390154
		pork loin chops grilled lean and fat	14	0.029390154
		quiche, lorraine, shortcrust pastry, retail	14	0.029390154
		rice, egg fried, takeaway	14	0.029390154
		sandwich, white bread, tuna mayonnaise	14	0.029390154
		sausage roll, flaky pastry, ready-to-eat, retail	14	0.029390154
		water biscuits	14	0.029390154
		apple pie pastry top and bottom	13	0.027290858
		bacon rashers back smoked grilled	13	0.027290858
		bread, white, premium	13	0.027290858
		cauliflower cheese made with whole milk	13	0.027290858
		cheese cottage plain	13	0.027290858
		cheese red leicester	13	0.027290858
		coffee, infusion, average, with semi-skimmed milk	13	0.027290858
		dried skimmed milk	13	0.027290858
		ham gammon rashers grilled	13	0.027290858
		lemons whole without pips	13	0.027290858
		oil, sunflower	13	0.027290858
		omelette plain	13	0.027290858
		pasta sauce tomato based	13	0.027290858
		peanuts, kernel only, plain, unsalted	13	0.027290858
		pork leg joint lean and fat roast	13	0.027290858
		rhubarb stems only stewed with sugar	13	0.027290858
		rice cakes, plain, low salt	13	0.027290858
		sponge cake with butter icing	13	0.027290858
		stock cubes, beef	13	0.027290858
		turkey, meat, average, roasted	13	0.027290858
		apple juice, clear, ambient and chilled	12	0.025191561
		bacon rashers, back, dry-fried	12	0.025191561
		bakewell tart	12	0.025191561
		beef topside roasted mediumrare lean and fat	12	0.025191561
		beer mild draught	12	0.025191561
		bolognese sauce (with meat)	12	0.025191561
		bread, hamburger buns	12	0.025191561
		bread, white, crusty bloomer, unsliced, fresh, large	12	0.025191561
		breakfast cereal, honey loops and hoops, including honey and nut cheerios, fortified	12	0.025191561
		breakfast cereal, wheat biscuits, weetabix type, unfortified	12	0.025191561
		caramel bars and sweets, chocolate covered	12	0.025191561
		cherries, flesh and skin, raw	12	0.025191561
		chilli con carne, homemade	12	0.025191561
		chilli powder	12	0.025191561
		chocolate covered bar with caramel and cereal	12	0.025191561
		chutney mango sweet	12	0.025191561
		crackers, wholemeal, homemade	12	0.025191561
		creme caramel retail	12	0.025191561
		crumble, fruit, retail	12	0.025191561
		crunchy nut corn flakes	12	0.025191561
		curly kale boiled in unsalted water	12	0.025191561
		dressing french	12	0.025191561
		figs, whole fruit, dried	12	0.025191561
		gherkins pickled drained	12	0.025191561
		grapefruit juice unsweetened	12	0.025191561
		horlicks powder	12	0.025191561
		ice cream bar chocolate coated	12	0.025191561
		maltesers and similar products	12	0.025191561
		milk, skimmed, uht	12	0.025191561
		mousse chocolate	12	0.025191561
		onions fried in sunflower oil	12	0.025191561
		orange juice concentrate, unsweetened, commercial	12	0.025191561
		parsnip, raw	12	0.025191561
		pomegranate, flesh and pips	12	0.025191561
		potato and leek soup	12	0.025191561
		potatoes, old, roasted in lard	12	0.025191561
		quorn pieces as purchased	12	0.025191561
		rice krispies	12	0.025191561
		rice white basmati boiled in unsalted water	12	0.025191561
		rice, white, basmati, raw	12	0.025191561
		salad cream reduced calorie	12	0.025191561
		salmon steamed	12	0.025191561
		sausages, pork, raw	12	0.025191561
		scones fruit retail	12	0.025191561
		shortcrust pastry cooked	12	0.025191561
		stock cubes, vegetable	12	0.025191561
		teacakes toasted	12	0.025191561
		tomato juice	12	0.025191561
		tortilla chips	12	0.025191561
		vegetable oil blended average	12	0.025191561
		barbecue sauce	11	0.023092264
		beans, runner, raw	11	0.023092264
		bran wheat	11	0.023092264
		bread, white, farmhouse or split tin	11	0.023092264
		broad beans boiled in unsalted water	11	0.023092264
		cake chocolate with filling and icing retail	11	0.023092264
		cheese, camembert	11	0.023092264
		cheese, processed, plain	11	0.023092264
		cheesecake fruit individual	11	0.023092264
		chicken, breast, grilled with skin, meat only	11	0.023092264
		chocolate covered caramels	11	0.023092264
		cider sweet	11	0.023092264
		cod coated in batter frozen baked	11	0.023092264
		coffee, instant, made up with water and whole milk	11	0.023092264
		curry, chicken, average, takeaway	11	0.023092264
		dates dried	11	0.023092264
		fromage frais, virtually fat free, fruit	11	0.023092264
		fruit pastilles	11	0.023092264
		horseradish sauce	11	0.023092264
		liquorice shapes	11	0.023092264
		mangoes ripe flesh only raw	11	0.023092264
		muesli with extra fruit	11	0.023092264
		oat bran flakes with raisins	11	0.023092264
		old potatoes mashed with margarine	11	0.023092264
		onions baked	11	0.023092264
		onions pickled drained	11	0.023092264
		ovaltine powder	11	0.023092264
		peaches, canned in juice, whole contents	11	0.023092264
		peanuts dry roasted	11	0.023092264
		pesto green	11	0.023092264
		pork slices	11	0.023092264
		potato chips, straight cut, frozen, fried in corn oil	11	0.023092264
		potato wedges, retail, cooked	11	0.023092264
		prawns, king, purchased cooked	11	0.023092264
		reduced fat biscuit plain including digestive and rich tea	11	0.023092264
		relish burger/chilli/tomato	11	0.023092264
		salmon baked	11	0.023092264
		sandwich, white bread, bacon, lettuce and tomato	11	0.023092264
		sweetcorn kernels canned reheated drained	11	0.023092264
		swiss roll chocolate individual	11	0.023092264
		tomato sauce	11	0.023092264
		tomatoes, sun dried	11	0.023092264
		wholemeal crackers	11	0.023092264
		yogurt twinpot thick and creamy with fruit	11	0.023092264
		yogurt, soya, non-dairy alternative to yogurt, fruit, fortified	11	0.023092264
		beef topside roasted welldone lean and fat	10	0.020992967
		breakfast cereal, instant hot oat, plain, raw, fortified	10	0.020992967
		breakfast cereal, rice, chocolate flavoured, fortified	10	0.020992967
		cake, fruit, rich, homemade	10	0.020992967
		carrots, old, microwaved	10	0.020992967
		cheese biscuits flavoured e.g. mini cheddars	10	0.020992967
		cheese halloumi	10	0.020992967
		cheese, cheddar type, half fat	10	0.020992967
		chicken breast/steak coated baked	10	0.020992967
		chocolate covered caramel and biscuit fingers	10	0.020992967
		courgette fried in blended oil	10	0.020992967
		couscous	10	0.020992967
		cranberries	10	0.020992967
		cream fresh whipping	10	0.020992967
		dressing, low fat, assorted flavours	10	0.020992967
		eggs chicken fried without fat	10	0.020992967
		eggs chicken scrambled without milk	10	0.020992967
		energy drink, carbonated	10	0.020992967
		fruit juice drink/squash no sugar added diluted	10	0.020992967
		fruit juice drink/squash, no sugar added, undiluted	10	0.020992967
		ginger ale dry	10	0.020992967
		lime juice cordial concentrated made up	10	0.020992967
		liqueurs lowmedium strength	10	0.020992967
		macaroon, homemade	10	0.020992967
		mango	10	0.020992967
		meringue	10	0.020992967
		mushrooms common boiled in salted water	10	0.020992967
		peas, mushy, canned, re-heated	10	0.020992967
		pie, apple, pastry, double crust, retail	10	0.020992967
		pie, cottage/shepherd's, reheated	10	0.020992967
		potatoes, new and salad, flesh only, raw	10	0.020992967
		pre-mixed spirit based drinks	10	0.020992967
		relish corn/cucumber/onion	10	0.020992967
		rice, savoury, including chicken, beef, mushroom and vegetable varieties, dried, cooked	10	0.020992967
		salad potato with mayonnaise	10	0.020992967
		sauce pasta tomato based for bolognese	10	0.020992967
		sherry medium	10	0.020992967
		soy sauce, light and dark varieties	10	0.020992967
		spaghetti bolognese	10	0.020992967
		stout, guinness	10	0.020992967
		tomatoes, standard, grilled, flesh and seeds only	10	0.020992967
		topic/snickers and own brand equivalents	10	0.020992967
		wheatgerm bread	10	0.020992967
		almonds toasted	9	0.018893671
		apples cooking stewed without sugar	9	0.018893671
		asparagus, raw	9	0.018893671
		beans green boiled in unsalted water	9	0.018893671
		biscuits digestive with oats plain	9	0.018893671
		biscuits, short or sweet, half coated in chocolate	9	0.018893671
		boiled beetroot unsalted water	9	0.018893671
		bounty bar and own brand equivalents	9	0.018893671
		breakfast cereal, ricicles, kellogg's	9	0.018893671
		brussels sprouts, raw	9	0.018893671
		cake, sponge, jam filled, retail	9	0.018893671
		cheerios	9	0.018893671
		cheese emmental	9	0.018893671
		chicken breast in crumbs chilled grilled	9	0.018893671
		chips retail fried in vegetable oil	9	0.018893671
		chives fresh	9	0.018893671
		chocolate nut spread	9	0.018893671
		chocolate, white	9	0.018893671
		cod flesh only baked	9	0.018893671
		cod, in batter, fried, takeaway	9	0.018893671
		coffeemate	9	0.018893671
		coriander leaves fresh	9	0.018893671
		crumble apple	9	0.018893671
		curly kale, raw	9	0.018893671
		desserts, dairy, chocolate	9	0.018893671
		dressing, oil and lemon	9	0.018893671
		fat spread reduced fat (4162%) not polyunsaturated with olive oil	9	0.018893671
		fish pie	9	0.018893671
		hazelnuts, kernel only	9	0.018893671
		ice cream, dairy, chocolate	9	0.018893671
		leeks, raw	9	0.018893671
		mackerel smoked	9	0.018893671
		marshmallows	9	0.018893671
		meat extract	9	0.018893671
		melon, watermelon, flesh only	9	0.018893671
		muffins english style white toasted	9	0.018893671
		mushrooms common raw	9	0.018893671
		mushrooms, white, fried in salted butter	9	0.018893671
		noodles egg boiled	9	0.018893671
		oat and wheat bran	9	0.018893671
		pasta and sauce mixes, dried, raw	9	0.018893671
		pasta with meat and tomato sauce, homemade	9	0.018893671
		potato crisps, thick-cut	9	0.018893671
		potato products, shaped, frozen, baked	9	0.018893671
		quiche, vegetable, retail	9	0.018893671
		scones cheese	9	0.018893671
		spinach, baby, boiled in unsalted water	9	0.018893671
		spring greens boiled in unsalted water	9	0.018893671
		squash butternut baked	9	0.018893671
		tarts, custard, individual	9	0.018893671
		ale, pale, bottled	8	0.016794374
		biscuits, cookies, chocolate chip, american style	8	0.016794374
		bread malted wheat	8	0.016794374
		breakfast cereal, malted wheat, fortified	8	0.016794374
		cabbage green boiled in unsalted water	8	0.016794374
		cake, madeira, retail	8	0.016794374
		carrots roasted	8	0.016794374
		cashew nuts, kernel only, roasted and salted	8	0.016794374
		cheese gouda	8	0.016794374
		cheese straws/twists retail	8	0.016794374
		cheese, cottage, plain, reduced fat	8	0.016794374
		cheese, spreadable, medium fat, soft, white	8	0.016794374
		chips homemade fried in blended oil	8	0.016794374
		chow mein, chicken, takeaway	8	0.016794374
		crumble fruit homemade	8	0.016794374
		dairy free spread soya pure	8	0.016794374
		eccles cakes, retail	8	0.016794374
		economy burgers frozen grilled	8	0.016794374
		eggs chicken scrambled with milk	8	0.016794374
		fish fingers cod grilled	8	0.016794374
		fish fingers, cod, grilled/baked	8	0.016794374
		fish paste	8	0.016794374
		flour, wheat, white, plain, soft	8	0.016794374
		fudge	8	0.016794374
		gateau chocolate based frozen	8	0.016794374
		ice cream bars/choc ices, chocolate coated, luxury	8	0.016794374
		ice cream dairy premium	8	0.016794374
		liqueurs cream	8	0.016794374
		milk, whole, dried	8	0.016794374
		pasta white spaghetti dried boiled in unsalted water	8	0.016794374
		pepper capsicum red boiled in unsalted water	8	0.016794374
		pistachio nuts, kernel only, roasted and salted	8	0.016794374
		pork crackling cooked	8	0.016794374
		pork pie, individual	8	0.016794374
		port	8	0.016794374
		potato crisps thick crinklecut	8	0.016794374
		quinoa, raw	8	0.016794374
		ratatouille	8	0.016794374
		rice milk	8	0.016794374
		risotto, white rice, vegetable, homemade	8	0.016794374
		roasted potatoes in olive oil 57061	8	0.016794374
		sauce tomato based homemade	8	0.016794374
		sausages, pork, chilled, fried in vegetable oil	8	0.016794374
		sausages, vegetarian, baked/grilled	8	0.016794374
		shepherd's pie homemade	8	0.016794374
		spring rolls, meat, takeaway	8	0.016794374
		sweet potato flesh only boiled in unsalted water	8	0.016794374
		sweetcorn, kernels, 'on-the-cob', raw, weighed with core	8	0.016794374
		walnuts, kernel only	8	0.016794374
		yogurt soya fruit	8	0.016794374
		yogurt, whole milk, twin pot, thick and creamy with fruit	8	0.016794374
		bacon rashers streaky grilled	7	0.014695077
		basil fresh	7	0.014695077
		beef pie chilled/frozen baked	7	0.014695077
		beef, mince, raw	7	0.014695077
		beef, sirloin joint, roasted, lean	7	0.014695077
		breakfast cereal crunchy clusters type without nuts unfortified	7	0.014695077
		broccoli, green, boiled in salted water	7	0.014695077
		cake bars chocolate	7	0.014695077
		cake, carrot, iced, retail	7	0.014695077
		cake, swiss rolls, chocolate covered and filled, retail	7	0.014695077
		carrot cake with topping	7	0.014695077
		carrots frozen boiled in unsalted water	7	0.014695077
		cheese, white, average	7	0.014695077
		cherries raw flesh and skin	7	0.014695077
		chicken kiev frozen baked	7	0.014695077
		chicken soup cream of canned condensed as served	7	0.014695077
		chicken thighs casseroled meat only diced	7	0.014695077
		chips french fries retail	7	0.014695077
		choc ice	7	0.014695077
		chutney tomato	7	0.014695077
		cod flesh only grilled	7	0.014695077
		coffee, infusion, average, with whole milk	7	0.014695077
		coleslaw with reduced calorie dressing retail	7	0.014695077
		cream fresh clotted	7	0.014695077
		creme egg	7	0.014695077
		curry chicken tikka masala retail reheated	7	0.014695077
		dressing french fat free	7	0.014695077
		fajita, chicken, meat only, takeaway and restaurant	7	0.014695077
		fat spread (70% fat) polyunsaturated	7	0.014695077
		fat spread reduced fat (4162%) not polyunsaturated	7	0.014695077
		fruit cake rich iced	7	0.014695077
		guacamole	7	0.014695077
		iced buns, retail	7	0.014695077
		kippers, flesh only, grilled	7	0.014695077
		liquorice allsorts	7	0.014695077
		lollies containing icecream	7	0.014695077
		mackerel, canned in tomato sauce, whole contents	7	0.014695077
		mango juice canned	7	0.014695077
		milk, soya, non-dairy alternative to milk, sweetened, fortified	7	0.014695077
		muesli, swiss style, no added sugar or salt, unfortified	7	0.014695077
		muffins, american, chocolate, retail	7	0.014695077
		muffins, american, not chocolate, retail	7	0.014695077
		mustard and cress raw	7	0.014695077
		omelette, plain, homemade	7	0.014695077
		pasta shapes, coloured, flavoured, dried, raw	7	0.014695077
		pate, meat, reduced fat	7	0.014695077
		peanut butter, wholegrain	7	0.014695077
		pears conference raw	7	0.014695077
		peppers capsicum red boiled in salted water	7	0.014695077
		pineapple juice unsweetened	7	0.014695077
		plums, victoria, flesh and skin, raw	7	0.014695077
		potato chips fried in commercial oil from takeaway fish and chip shops	7	0.014695077
		potato snacks, pringle-type, fried in vegetable oil	7	0.014695077
		profiteroles with sauce, frozen	7	0.014695077
		prunes canned in juice	7	0.014695077
		quiche cheese and egg	7	0.014695077
		quiche lorraine	7	0.014695077
		redcurrant jelly	7	0.014695077
		rhubarb stems only stewed without sugar	7	0.014695077
		rice white long grain easy cook boiled in unsalted water	7	0.014695077
		salmon farmed flesh only steamed	7	0.014695077
		savoury rice cooked	7	0.014695077
		scotch eggs retail	7	0.014695077
		scotch pancakes, retail	7	0.014695077
		soup lentil homemade	7	0.014695077
		soup tomato dried as served	7	0.014695077
		spinach baby raw	7	0.014695077
		sponge pudding	7	0.014695077
		stuffing mix, dried, assorted flavours, made up	7	0.014695077
		swede flesh only boiled in unsalted water	7	0.014695077
		tomato puree	7	0.014695077
		vegetable stir fry mix fried in vegetable oil	7	0.014695077
		vegetable stir fry mix, fried in sunflower oil	7	0.014695077
		anchovies canned in oil drained	6	0.01259578
		apples, cooking, stewed without sugar, flesh only	6	0.01259578
		banana bread	6	0.01259578
		banana chips	6	0.01259578
		bean sprouts mung stri fried in rapeseed oil or blend oil	6	0.01259578
		beef fillet steak grilled lean and fat	6	0.01259578
		biscuits, fully coated with chocolate, with cream	6	0.01259578
		biscuits, jam filled	6	0.01259578
		biscuits, wafer, filled	6	0.01259578
		blackcurrants, raw	6	0.01259578
		boiled celery unsalted water	6	0.01259578
		bread white danish style	6	0.01259578
		bread, currant, toasted	6	0.01259578
		bread, soda, made with white flour, homemade	6	0.01259578
		breadsticks	6	0.01259578
		breadsticks, plain	6	0.01259578
		breakfast cereal, cornflakes, crunchy / honey nut coated, fortified	6	0.01259578
		brown ale bottled	6	0.01259578
		cake sponge with butter icing homemade	6	0.01259578
		cauliflower cheese, retail	6	0.01259578
		cereal crunchy bar	6	0.01259578
		cheese sauce made with whole milk	6	0.01259578
		chewing gum	6	0.01259578
		chicken in sauce with vegetables chilled/frozen reheated	6	0.01259578
		chicken leg quarter roasted meat and skin	6	0.01259578
		chicken risotto	6	0.01259578
		chilli vegetable	6	0.01259578
		coconut milk	6	0.01259578
		cod in batter fried in retail blend oil	6	0.01259578
		couscous, plain, cooked	6	0.01259578
		cranberry sauce	6	0.01259578
		crumble apple homemade	6	0.01259578
		doughnuts with jam	6	0.01259578
		dressing, oil and lemon, homemade	6	0.01259578
		duck, crispy, chinese style, meat and skin	6	0.01259578
		eggs chicken scrambled with semiskimmed milk	6	0.01259578
		eggs chicken whole fried without fat	6	0.01259578
		fat spread low fat (2639%) not polyunsaturated with olive oil	6	0.01259578
		fat spread, reduced fat (62-75%), polyunsaturated	6	0.01259578
		fishcakes, white fish, coated in breadcrumbs, baked	6	0.01259578
		fromage frais virtually fat free natural	6	0.01259578
		fruit fool	6	0.01259578
		fruit juice drink carbonated no added sugar ready to drink	6	0.01259578
		honey and comb	6	0.01259578
		lamb, leg joint, roasted, lean	6	0.01259578
		lentils red split dried boiled in unsalted water	6	0.01259578
		macaroon	6	0.01259578
		mackerel pate smoked	6	0.01259578
		mackerel, flesh only, smoked	6	0.01259578
		maize and rice flour snacks	6	0.01259578
		melon honeydew	6	0.01259578
		milky way and own brand equivalents	6	0.01259578
		mixed peppers 30791	6	0.01259578
		muffins english style white	6	0.01259578
		mushrooms white stewed in unsalted water	6	0.01259578
		mushrooms, white, fried in corn oil	6	0.01259578
		new potatoes chipped fried in corn oil	6	0.01259578
		noodles, egg, medium, dried, boiled in unsalted water	6	0.01259578
		noodles, rice, fine, dried, boiled in unsalted water	6	0.01259578
		onions, fried in butter	6	0.01259578
		pasta fresh cheese and vegetable stuffed cooked	6	0.01259578
		pastry flaky/puff retail cooked	6	0.01259578
		peppers capsicum chilli green raw	6	0.01259578
		pesto sauce	6	0.01259578
		pie chicken and mushroom single crust homemade	6	0.01259578
		pie, steak and kidney, single crust, homemade	6	0.01259578
		pineapple, canned in juice, whole contents	6	0.01259578
		pizza, vegetarian, retail and takeaway	6	0.01259578
		popcorn, candied	6	0.01259578
		pork loin chops roasted lean and fat	6	0.01259578
		potatoes old baked flesh only	6	0.01259578
		potatoes, new, frozen, `roast' in corn oil	6	0.01259578
		potatoes, old, mashed with reduced fat spread	6	0.01259578
		quiche, lorraine, homemade	6	0.01259578
		raspberries frozen	6	0.01259578
		salad cream, reduced fat	6	0.01259578
		salad, bean with french dressing, retail	6	0.01259578
		sausage rolls flaky pastry homemade	6	0.01259578
		scampi, coated in breadcrumbs, baked	6	0.01259578
		sherbert sweets	6	0.01259578
		sherry dry	6	0.01259578
		soup mushroom cream of canned	6	0.01259578
		soup, lentil, canned	6	0.01259578
		stock cubes chicken	6	0.01259578
		stuffing mix, dried	6	0.01259578
		tea black infusion strong	6	0.01259578
		tea lemon instant powder with water	6	0.01259578
		tuna canned in oil drained	6	0.01259578
		white sauce savoury made with whole milk	6	0.01259578
		yorkshire pudding made with semiskimmed milk homemade	6	0.01259578
		apples cooking stewed with sugar	5	0.010496484
		apples eating dried	5	0.010496484
		battenburg cake	5	0.010496484
		beef sirloin steak grilled welldone lean and fat	5	0.010496484
		beef, rump steak, raw, lean	5	0.010496484
		boiled mushrooms 6281	5	0.010496484
		bolognese sauce (with meat), homemade	5	0.010496484
		bread, milk, white, sliced	5	0.010496484
		breadcrumbs homemade	5	0.010496484
		breadcrumbs retail	5	0.010496484
		breakfast cereal malted flake fortified	5	0.010496484
		bubble and squeak fried in vegetable oil	5	0.010496484
		burger beef 9899% beef grilled	5	0.010496484
		cabbage boiled in salted water average	5	0.010496484
		cabbage savoy boiled in salted water	5	0.010496484
		cabbage white raw	5	0.010496484
		cake sponge soft iced retail	5	0.010496484
		cake, chocolate, not filled, homemade	5	0.010496484
		cake, loaf, retail	5	0.010496484
		carrot and coriander soup carton chilled	5	0.010496484
		cheese, processed, slices, reduced fat	5	0.010496484
		chicken chasseur	5	0.010496484
		chicken dark meat roasted	5	0.010496484
		chicken korma	5	0.010496484
		chicken pie individual baked	5	0.010496484
		chicken thighs casseroled meat and skin	5	0.010496484
		chicken, meat, average, raw	5	0.010496484
		chocolate cake with butter icing	5	0.010496484
		chocolate spread	5	0.010496484
		chutney mixed fruit	5	0.010496484
		coconut desiccated	5	0.010496484
		corn and starch snacks	5	0.010496484
		cornish pastie retail	5	0.010496484
		courgette, fried in butter	5	0.010496484
		cream, soured, fresh	5	0.010496484
		cumin seeds	5	0.010496484
		curry, chicken, thai green, takeaway and restaurant	5	0.010496484
		custard egg	5	0.010496484
		custard made up with semiskimmed milk	5	0.010496484
		custard powder	5	0.010496484
		dips sourcream based	5	0.010496484
		doughnuts ring iced	5	0.010496484
		dressing low fat	5	0.010496484
		drinking chocolate powder, made up with whole milk	5	0.010496484
		duck roasted meat only	5	0.010496484
		falafel fried in rapeseed oil homemade	5	0.010496484
		figs, whole green fruit, raw	5	0.010496484
		fish cakes grilled	5	0.010496484
		flour, corn	5	0.010496484
		fruit cocktail, canned in juice, whole contents	5	0.010496484
		grape juice, unsweetened	5	0.010496484
		grilled button mushrooms 6722	5	0.010496484
		haddock, flesh only, smoked, poached	5	0.010496484
		hollandaise sauce, homemade	5	0.010496484
		horlicks lowfat instant powder	5	0.010496484
		icing butter	5	0.010496484
		lamb leg joint roasted lean and fat	5	0.010496484
		lamb, average, raw, lean and fat	5	0.010496484
		lasagne homemade	5	0.010496484
		lasagne, retail, reheated	5	0.010496484
		lucozade	5	0.010496484
		mange tout boiled unsalted water	5	0.010496484
		marzipan retail	5	0.010496484
		melon, honeydew, flesh only, weighed whole	5	0.010496484
		milk, evaporated, whole	5	0.010496484
		minced beef with vegetables stewed	5	0.010496484
		muffins american style chocolate chip	5	0.010496484
		mushroom boiled unsalted water	5	0.010496484
		ovaltine powder light	5	0.010496484
		paprika	5	0.010496484
		passion fruit flesh and pips	5	0.010496484
		pasta spaghetti canned in tomato sauce	5	0.010496484
		pastries, chocolate eclairs, cream filled, retail	5	0.010496484
		peas canned reheated drained	5	0.010496484
		peas sugarsnap boiled in unsalted water	5	0.010496484
		peas, frozen, microwaved	5	0.010496484
		pecan nuts, kernel only	5	0.010496484
		pepperred stir fried	5	0.010496484
		pizza cheese and tomato thin base	5	0.010496484
		plums, victoria, stewed without sugar	5	0.010496484
		popcorn, salted, retail	5	0.010496484
		pork loin chops grilled lean	5	0.010496484
		porridge oats, unfortified, cooked, made up with semi-skimmed milk	5	0.010496484
		potato chips, fine cut, from fast food outlets	5	0.010496484
		potato chips, fine cut, frozen, fried in blended vegetable oil	5	0.010496484
		potato chips, microwave, cooked	5	0.010496484
		potato crisps crinkle cut	5	0.010496484
		potato croquettes fried in blended oil	5	0.010496484
		potato old wedges with skin homemade cooked in sunflower oil	5	0.010496484
		potatoes old roasted in rapeseed oil	5	0.010496484
		pretzels	5	0.010496484
		prune juice	5	0.010496484
		pudding, christmas, homemade	5	0.010496484
		ready brek	5	0.010496484
		rice brown wholegrain boiled in unsalted water	5	0.010496484
		salad beetroot	5	0.010496484
		salad, pasta, vegetables and mayonnaise	5	0.010496484
		salmon, smoked (hot-smoked)	5	0.010496484
		sausages pork grilled	5	0.010496484
		sausages, premium, grilled	5	0.010496484
		seafood pasta, retail	5	0.010496484
		seafood sticks	5	0.010496484
		seaweed, nori, dried, raw	5	0.010496484
		sharon fruit	5	0.010496484
		soda bread	5	0.010496484
		sorbet fruit	5	0.010496484
		soup, potato and leek, homemade	5	0.010496484
		soup, tomato, carton, chilled	5	0.010496484
		soya nondairy alternative to milk sweetened calcium enriched	5	0.010496484
		sugar puffs	5	0.010496484
		sultana bran	5	0.010496484
		sweet and sour sauce canned	5	0.010496484
		tiramisu	5	0.010496484
		tomatoes fried in blended oil	5	0.010496484
		turmeric ground	5	0.010496484
		wafers filled chocolate full coated	5	0.010496484
		wine mulled wine homemade	5	0.010496484
		almonds weighed with shells	4	0.008397187
		apple chutney	4	0.008397187
		apples eating granny smith raw	4	0.008397187
		asparagus boiled in salted water	4	0.008397187
		bacon rashers middle fried in corn oil	4	0.008397187
		baked beans canned in tomato sauce reduced sugar reduced salt	4	0.008397187
		baked courgette	4	0.008397187
		barley water diluted	4	0.008397187
		basil dried ground	4	0.008397187
		beef topside roasted mediumrare lean	4	0.008397187
		beef, topside, roasted well-done, lean	4	0.008397187
		beer, bitter, low alcohol	4	0.008397187
		biscuits, oat based, chocolate, half coated	4	0.008397187
		black bean sauce	4	0.008397187
		bread, focaccia, herb / garlic and coriander	4	0.008397187
		breaded cod baked	4	0.008397187
		breakfast cereal grape nuts	4	0.008397187
		breakfast cereal shredded wheat honey nut nestle	4	0.008397187
		breakfast cereal, wheat and multigrain, chocolate flavoured, fortified	4	0.008397187
		broccoli green frozen boiled in unsalted water	4	0.008397187
		burger, beef, 62-85% beef, raw	4	0.008397187
		burger, beef, with bun, fried in rapeseed oil, homemade	4	0.008397187
		butter beans canned reheated drained	4	0.008397187
		cabbage red boiled in unsalted water	4	0.008397187
		cabbage white boiled in unsalted water	4	0.008397187
		cake bars, not chocolate	4	0.008397187
		cake chocolate with butter icing homemade	4	0.008397187
		cake, fruit, rich, iced, homemade	4	0.008397187
		cheese and potato pie	4	0.008397187
		cheese danish blue	4	0.008397187
		cheese gruyere	4	0.008397187
		cheese roquefort	4	0.008397187
		cheese spread reduced fat	4	0.008397187
		cheese spread, plain, reduced fat	4	0.008397187
		cheese, dairy free hard cheese alternative	4	0.008397187
		cheese, processed, smoked	4	0.008397187
		cheesecake, not fruit, frozen	4	0.008397187
		chicken breast in crumbs chilled fried	4	0.008397187
		chicken breast marinated with garlic and herbs baked	4	0.008397187
		chicken curry chilled/frozen reheated with rice	4	0.008397187
		chicken curry made with canned curry sauce	4	0.008397187
		chicken drumsticks roasted meat only	4	0.008397187
		chicken leg quarter roast meat only weighed with bone	4	0.008397187
		chicken wings, marinated, meat and skin, barbecued, weighed with bone	4	0.008397187
		chicken, drumsticks, roasted, meat and skin	4	0.008397187
		chicken, leg quarter, raw, meat and skin	4	0.008397187
		chocolate biscuits cream filled full coated	4	0.008397187
		coconut milk reduced fat retail	4	0.008397187
		coconut, flesh only, fresh	4	0.008397187
		cod in breadcrumbs baked	4	0.008397187
		couscous, plain, raw	4	0.008397187
		crab boiled	4	0.008397187
		cream, single, uht	4	0.008397187
		curry, lamb, made with cook-in sauce	4	0.008397187
		dates dried flesh and skin	4	0.008397187
		dill, fresh	4	0.008397187
		dips sourcream based assorted flavours	4	0.008397187
		doughnuts, custard-filled	4	0.008397187
		eggs, chicken, white, boiled	4	0.008397187
		fig rolls	4	0.008397187
		fishcakes, salmon, homemade	4	0.008397187
		flapjacks homemade	4	0.008397187
		fruit juice drink, no added sugar, ready to drink	4	0.008397187
		garlic mushrooms (not coated)	4	0.008397187
		garlic powder	4	0.008397187
		grapefruit, canned in juice, whole contents	4	0.008397187
		haggis boiled	4	0.008397187
		ham premium	4	0.008397187
		herring pickled	4	0.008397187
		hot cross buns homemade	4	0.008397187
		ice cream nondairy reduced calorie	4	0.008397187
		ice cream sauce topping	4	0.008397187
		icing fondant	4	0.008397187
		jam tarts homemade	4	0.008397187
		jelly sugar free made with water	4	0.008397187
		lamb, breast, roasted, lean and fat	4	0.008397187
		lamb/beef hot pot with potatoes chilled/frozen retail reheated	4	0.008397187
		leeks in cheese sauce made with whole milk	4	0.008397187
		lime juice cordial undiluted	4	0.008397187
		liqueurs high strength	4	0.008397187
		liver lamb fried in corn oil	4	0.008397187
		lobster, boiled	4	0.008397187
		lollies, with real fruit juice	4	0.008397187
		mandarin oranges, canned in juice, whole contents	4	0.008397187
		melon, galia, flesh only	4	0.008397187
		milk, skimmed, sterilised	4	0.008397187
		milk, whole, sterilised	4	0.008397187
		milk, whole, uht	4	0.008397187
		mousse fruit	4	0.008397187
		mushrooms white fried in rapeseed oil	4	0.008397187
		mustard wholegrain	4	0.008397187
		oil, coconut	4	0.008397187
		old potatoes boiled in salted water	4	0.008397187
		onions, fried in corn oil	4	0.008397187
		orange juice unsweetened	4	0.008397187
		pakora/bhajia onion retail	4	0.008397187
		pastries, cream filled, retail	4	0.008397187
		pavlova with fruit and cream	4	0.008397187
		peaches, canned in syrup, whole contents	4	0.008397187
		peas boiled in salted water	4	0.008397187
		peas, mange-tout, boiled in unsalted water	4	0.008397187
		peas, petit pois, canned, drained	4	0.008397187
		pie, fruit, individual, retail	4	0.008397187
		pizza, ham and pineapple, retail	4	0.008397187
		pomegranate juice drink	4	0.008397187
		pomegranate juice fresh	4	0.008397187
		pork loin joint roasted lean and fat	4	0.008397187
		pork, belly joint/slices, raw, lean and fat	4	0.008397187
		porridge made with whole milk	4	0.008397187
		potato chips thick cut frozen fried in corn oil	4	0.008397187
		potato chips, fried in rapeseed oil, from takeaway fish and chip shops	4	0.008397187
		prawn crackers takeaway	4	0.008397187
		rice pilau plain homemade	4	0.008397187
		rice, brown, basmati, boiled in unsalted water	4	0.008397187
		rice, brown, basmati, raw	4	0.008397187
		rock cakes, homemade	4	0.008397187
		salmon red canned in brine drained	4	0.008397187
		sardines, canned in tomato sauce, whole contents	4	0.008397187
		sauce pasta tomato based napoletana	4	0.008397187
		sausage rolls puff pastry	4	0.008397187
		scallops, steamed	4	0.008397187
		scones, fruit, wholemeal, homemade	4	0.008397187
		scones, plain, homemade	4	0.008397187
		shandy, 50% lager, homemade	4	0.008397187
		shepherd's pie	4	0.008397187
		smartietype sweets	4	0.008397187
		soup minestrone dried	4	0.008397187
		soup vegetable dried as served	4	0.008397187
		soup, broccoli and stilton, carton, chilled	4	0.008397187
		soup, chicken noodle, dried, as served	4	0.008397187
		soya yogurt	4	0.008397187
		steak and kidney/beef pie individual chilled/frozen baked	4	0.008397187
		stew beef homemade	4	0.008397187
		sugar free mint polo	4	0.008397187
		sugarsnap peas boiled in salted water	4	0.008397187
		sweetcorn kernels boiled 'on the cob' in unsalted water	4	0.008397187
		sweetcorn onthecob whole boiled in unsalted water	4	0.008397187
		tart, bakewell, homemade	4	0.008397187
		toasted seeds mixed 96501	4	0.008397187
		tortilla chips fried in sunflower oil	4	0.008397187
		tuna, canned in sunflower oil, drained	4	0.008397187
		tuna, flesh only, raw	4	0.008397187
		twiglets	4	0.008397187
		wheat crunchies	4	0.008397187
		whole milk yogurt 'organic'	4	0.008397187
		worcestershire sauce	4	0.008397187
		apples eating cox's pippin raw	3	0.00629789
		bacon rashers, back, reduced salt, grilled	3	0.00629789
		batter 91592	3	0.00629789
		beans broad frozen boiled in unsalted water	3	0.00629789
		beans haricot whole dried boiled in unsalted water	3	0.00629789
		beans red kidney canned in water reheated drained	3	0.00629789
		beans, broad, whole, raw	3	0.00629789
		beef casserole made with canned cookin sauce	3	0.00629789
		beef rump steak fried in corn oil lean and fat	3	0.00629789
		beef rump steak lean and fat grilled	3	0.00629789
		beef stirfried with green peppers	3	0.00629789
		beef, fillet steak, grilled, lean	3	0.00629789
		beef, mince, raw, extra lean	3	0.00629789
		beef, rump steak, strips, stir-fried in corn oil, lean and fat	3	0.00629789
		beer bitter canned	3	0.00629789
		beer bitter draught	3	0.00629789
		beetroot boiled in salted water	3	0.00629789
		bhaji potato and onion	3	0.00629789
		big mac	3	0.00629789
		biscuits fully coated with chocolate with marshmallow	3	0.00629789
		biscuits gingernut homemade	3	0.00629789
		biscuits homemade creaming method	3	0.00629789
		biscuits, plain, homemade	3	0.00629789
		black pudding dryfried	3	0.00629789
		blackberry and apple stewed with sugar	3	0.00629789
		blackberry and apple stewed without sugar	3	0.00629789
		bread and butter pudding	3	0.00629789
		bread naan peshwari naan takeaway and retail	3	0.00629789
		bread, white, sliced, fried in rapeseed oil	3	0.00629789
		breakfast cereal multigrain hoops fortified	3	0.00629789
		broccoli purple sprouting boiled in unsalted water	3	0.00629789
		burger, chicken, takeaway	3	0.00629789
		cabbage average boiled in unsalted water	3	0.00629789
		cabbage chinese raw	3	0.00629789
		cabbage red boiled in salted water	3	0.00629789
		cabbage white boiled in salted water	3	0.00629789
		cabbage, green, raw	3	0.00629789
		cake sponge with jam and butter cream retail	3	0.00629789
		cake, sponge, with dairy cream and jam, frozen	3	0.00629789
		casserole vegetable	3	0.00629789
		casserole, beef, made with cook-in sauce	3	0.00629789
		cauliflower cheese, made with semi-skimmed milk, homemade	3	0.00629789
		cauliflower frozen boiled in unsalted water	3	0.00629789
		chapatis made without fat	3	0.00629789
		cheese and onion rolls, pastry, retail	3	0.00629789
		cheese cheddar type '30% less fat'	3	0.00629789
		cheese ricotta	3	0.00629789
		cheese spread flavoured	3	0.00629789
		cheese, stilton, white	3	0.00629789
		cherries glace	3	0.00629789
		cherry pie filling	3	0.00629789
		chick peas canned reheated drained	3	0.00629789
		chicken breast in crumbs, chilled, raw	3	0.00629789
		chicken goujons chilled/frozen baked	3	0.00629789
		chicken leg quarter casseroled meat only	3	0.00629789
		chicken tikka masala retail	3	0.00629789
		chicken, stir-fried with rice and vegetables, retail, reheated	3	0.00629789
		chutney tomato homemade	3	0.00629789
		citrus fruit easy pealers flesh only including clementines mandarins satsumas and tangerines	3	0.00629789
		cod frozen grilled	3	0.00629789
		cod in batter baked	3	0.00629789
		cod in batter fried in rapeseed oil	3	0.00629789
		coffee compliment	3	0.00629789
		cornish pasty, retail	3	0.00629789
		currants	3	0.00629789
		curry lentil whole/masoor punjabi	3	0.00629789
		curry sauce canned	3	0.00629789
		curry spinach	3	0.00629789
		curry, bombay potato, homemade	3	0.00629789
		custard made up with whole milk	3	0.00629789
		dairy cream uht canned spray	3	0.00629789
		drinking chocolate powder made up with semiskimmed milk	3	0.00629789
		flaky pastry cooked	3	0.00629789
		flapjacks, retail, chocolate covered	3	0.00629789
		frankfurter with bun	3	0.00629789
		fried jacket potato slices 21281	3	0.00629789
		fromage frais plain	3	0.00629789
		fruit cake plain retail	3	0.00629789
		garlic bread prepacked frozen	3	0.00629789
		gherkins, raw	3	0.00629789
		ginger ground	3	0.00629789
		granary rolls	3	0.00629789
		guacamole homemade	3	0.00629789
		haddock steamed	3	0.00629789
		haddock, flesh only, raw	3	0.00629789
		ham, gammon joint, raw	3	0.00629789
		ice cream dairy luxury with chocolate/caramel	3	0.00629789
		icing, butter, homemade	3	0.00629789
		jam tarts, retail	3	0.00629789
		jam, no added sugar	3	0.00629789
		lasagne vegetable	3	0.00629789
		lentils green and brown whole dried boiled in unsalted water	3	0.00629789
		lift apple tea powder	3	0.00629789
		limes, flesh only	3	0.00629789
		liver, lamb, raw	3	0.00629789
		macaroni cheese	3	0.00629789
		macaroni cheese, homemade	3	0.00629789
		mackerel, flesh only, grilled	3	0.00629789
		marmalade diabetic	3	0.00629789
		marmite	3	0.00629789
		marrow boiled in unsalted water	3	0.00629789
		mashed potato with butter and milk 72511	3	0.00629789
		meat buns chinese	3	0.00629789
		melon canteloupetype flesh only	3	0.00629789
		milk shake, powder	3	0.00629789
		milk, condensed, skimmed, sweetened	3	0.00629789
		mincemeat	3	0.00629789
		minestrone soup	3	0.00629789
		mixed curry spices	3	0.00629789
		mixed spices	3	0.00629789
		mixed vegetables stirfry type frozen fried in blended oil	3	0.00629789
		mousse, chocolate, low fat	3	0.00629789
		noodles, egg, dried, raw	3	0.00629789
		oil, soya	3	0.00629789
		old potatoes roasted in sunflower oil 60002	3	0.00629789
		omelette cheese	3	0.00629789
		onions pickled cocktail/silverskin drained	3	0.00629789
		passion fruit juice	3	0.00629789
		pasta egg white tagliatelle fresh boiled in unsalted water	3	0.00629789
		pasta, white, twists, fusilli, dried, boiled in salted water	3	0.00629789
		pasta, wholewheat, spaghetti, dried, raw	3	0.00629789
		pastry, flaky, cooked, homemade	3	0.00629789
		peas frozen boiled in salted water	3	0.00629789
		peas, sugar-snap, raw	3	0.00629789
		pepper capsicum yellow boiled in unsalted water	3	0.00629789
		pesto red	3	0.00629789
		pie quorn and vegetable	3	0.00629789
		pie, beef, puff or shortcrust pastry, family size, retail	3	0.00629789
		pie, beef, puff or shortcrust pastry, individual, retail	3	0.00629789
		pie, chicken, individual, baked	3	0.00629789
		pie, fish, white fish, retail, baked	3	0.00629789
		pie, fruit, one crust, homemade	3	0.00629789
		pie, lemon meringue, retail	3	0.00629789
		pilau plain	3	0.00629789
		pilchards, canned in tomato sauce, whole contents	3	0.00629789
		pine nuts	3	0.00629789
		pine nuts, kernel only	3	0.00629789
		pizza chicken topped retail	3	0.00629789
		plums average stewed without sugar	3	0.00629789
		pork and beef meatballs in tomato sauce	3	0.00629789
		pork steaks grilled lean	3	0.00629789
		pork steaks grilled lean and fat	3	0.00629789
		pork, belly joint, roasted, lean and fat	3	0.00629789
		pork, chump chops, fried in corn oil, lean and fat	3	0.00629789
		pork, diced, slow-cooked, lean and fat	3	0.00629789
		pork, fat, average, cooked	3	0.00629789
		pork, steaks, raw, lean and fat	3	0.00629789
		potato and corn sticks	3	0.00629789
		potato cakes fried in rapeseed oil or vegetable oil	3	0.00629789
		potato waffles frozen cooked	3	0.00629789
		prunes, flesh and skin, stewed without sugar	3	0.00629789
		pudding, bread and butter, homemade	3	0.00629789
		pudding, sponge, with jam or treacle, homemade	3	0.00629789
		puffed potato products	3	0.00629789
		rabbit pie for 59342	3	0.00629789
		redcurrants, raw	3	0.00629789
		rice flour cakes, glutinous, chinese	3	0.00629789
		rice white italian arborio risotto boiled in unsalted water	3	0.00629789
		risotto vegetable	3	0.00629789
		roast parsnips olive oil	3	0.00629789
		roast potatoes sunflower oil parboiled 94111	3	0.00629789
		roasted gammon joint lean and fat	3	0.00629789
		roasted parsnips small portion	3	0.00629789
		roasted red pepper one quarter with vegetable oil	3	0.00629789
		roasted sweet potato 6282	3	0.00629789
		salad pasta	3	0.00629789
		salmon pink canned in brine flesh only drained	3	0.00629789
		salmon red canned in brine flesh only drained	3	0.00629789
		samosas vegetable retail	3	0.00629789
		sauce curry tomato and onion	3	0.00629789
		sauce indian cook in korma/tikka masala	3	0.00629789
		sauce tomato and mushroom	3	0.00629789
		sauce traditional cook in white sauce based	3	0.00629789
		sauce, cheese, packet mix, dry	3	0.00629789
		sauce, curry, sweet, uk type, homemade	3	0.00629789
		sauce, white, packet mix, dry	3	0.00629789
		sauces sweet and sour takeaway	3	0.00629789
		sausages pork reduced fat grilled	3	0.00629789
		scones, cheese, homemade	3	0.00629789
		shortcake, caramel, chocolate covered, retail	3	0.00629789
		soup minestrone canned	3	0.00629789
		soup tomato cream of canned condensed as served	3	0.00629789
		soup, chicken noodle, dried	3	0.00629789
		soup, pea and ham, homemade	3	0.00629789
		spaghetti bolognese, homemade	3	0.00629789
		spaghetti canned in tomato sauce	3	0.00629789
		spinach frozen boiled in unsalted water	3	0.00629789
		spring greens, raw	3	0.00629789
		squash, butternut, raw	3	0.00629789
		stuffing sage and onion homemade	3	0.00629789
		swede, flesh only, raw	3	0.00629789
		sweet and sour chicken takeaway	3	0.00629789
		sweet corn baby boiled in unsalted water	3	0.00629789
		sweetcorn baby canned drained	3	0.00629789
		sweetcorn baby fresh and frozen boiled in salted water	3	0.00629789
		sweetcorn baby fresh and frozen boiled in unsalted water	3	0.00629789
		swiss roll	3	0.00629789
		syrup maple	3	0.00629789
		syrup, golden, pouring	3	0.00629789
		taramasalata	3	0.00629789
		tomatoes standard fried in rapeseed oil	3	0.00629789
		turkish delight without nuts	3	0.00629789
		vegetables stirfried takeaway	3	0.00629789
		welsh rarebit, homemade	3	0.00629789
		wheatgerm bread toasted one slice 38g slice untoasted	3	0.00629789
		white sauce, savoury, made with whole milk, homemade	3	0.00629789
		wholemeal pasta dried boiled in unsalted water	3	0.00629789
		whopper burger	3	0.00629789
		yogurt, whole milk, twin pot, not fruit	3	0.00629789
		apple juice concentrate unsweetened	2	0.004198593
		apple pie one crust	2	0.004198593
		apples cooking baked without sugar flesh only	2	0.004198593
		apricots canned in juice	2	0.004198593
		aubergine boiled unsalted water	2	0.004198593
		aubergine raw	2	0.004198593
		bacon gammon rasher lean only grilled	2	0.004198593
		bacon loin steaks, lean, grilled	2	0.004198593
		bacon rashers, streaky, fried in corn oil	2	0.004198593
		bacon rashers, streaky, raw	2	0.004198593
		baguette toasted 68281	2	0.004198593
		baked beans canned in tomato sauce with pork sausages	2	0.004198593
		baked cherry tomatoes 12	2	0.004198593
		banana bread homemade	2	0.004198593
		barley water undiluted	2	0.004198593
		bass sea flesh only baked	2	0.004198593
		bass, sea, flesh only, raw	2	0.004198593
		beans, chick peas, canned, re-heated, drained	2	0.004198593
		beef braising steak braised lean and fat	2	0.004198593
		beef curry	2	0.004198593
		beef mince extra lean stewed	2	0.004198593
		beef sirloin steak grilled mediumrare lean and fat	2	0.004198593
		beef wellington	2	0.004198593
		beef, fat, average, raw	2	0.004198593
		beef, fillet steak, fried in corn oil, lean and fat	2	0.004198593
		beef, rump steak, from steakhouse, lean and fat	2	0.004198593
		beetroot roasted	2	0.004198593
		biscuits iced	2	0.004198593
		biscuits, plain, reduced fat	2	0.004198593
		black pudding, raw	2	0.004198593
		blackberries stewed with sugar	2	0.004198593
		blackberries, stewed without sugar	2	0.004198593
		blackcurrants, stewed with sugar	2	0.004198593
		boiled skimmed milk 13251	2	0.004198593
		brandy sauce	2	0.004198593
		brandy snaps, homemade	2	0.004198593
		bread pudding	2	0.004198593
		breakfast cereal cornflakes frosted fortified	2	0.004198593
		breakfast cereal oat instant plain fortified cooked made up with semiskimmed milk	2	0.004198593
		breakfast cereal shredded wheat type with fruit unfortified	2	0.004198593
		breakfast cereal, wheat biscuit with fruit, fortified	2	0.004198593
		bream, sea, raw	2	0.004198593
		brown fruity sauce	2	0.004198593
		bubble and squeak homemade	2	0.004198593
		bubble and squeak, fried in sunflower oil, homemade	2	0.004198593
		build up, powder, shake, assorted flavours	2	0.004198593
		burger, beef, grilled, homemade	2	0.004198593
		burger/grill, protein substitute, unbreaded, baked/grilled	2	0.004198593
		cabbage savoy raw	2	0.004198593
		calamari, coated in batter, baked	2	0.004198593
		carrot and parsnip mash 9312 serving spoon portion	2	0.004198593
		carrots canned reheated drained	2	0.004198593
		carrots old boiled in salted water	2	0.004198593
		casserole bean and root vegetable	2	0.004198593
		celery boiled in salted water	2	0.004198593
		cheddar cheese baked e.g. for pie	2	0.004198593
		cheese and ham tortellini	2	0.004198593
		cheese cottage plain with additions	2	0.004198593
		cheese double gloucester	2	0.004198593
		cheese sauce made with semiskimmed milk	2	0.004198593
		cheese sauce, made with whole milk, homemade	2	0.004198593
		cheese sauce, packet mix, made up with semi-skimmed milk, homemade	2	0.004198593
		cherry cake	2	0.004198593
		chicken breast medium fried	2	0.004198593
		chicken in white sauce made with semiskimmed milk	2	0.004198593
		chicken nuggets takeaway	2	0.004198593
		chicken roast meat and skin	2	0.004198593
		chicken stroganoff	2	0.004198593
		chicken wing quarter roasted meat and skin	2	0.004198593
		chicken, dark meat, raw	2	0.004198593
		chicken, wing quarter, raw, meat and skin	2	0.004198593
		chilli con carne, retail, reheated, with rice	2	0.004198593
		chocolate cake with filling and icing	2	0.004198593
		chutney apple homemade	2	0.004198593
		chutney mango oily	2	0.004198593
		coconut water (aj)	2	0.004198593
		cod coated in crumbs frozen fried in blended oil	2	0.004198593
		cod poached	2	0.004198593
		coffee infusion average with single cream	2	0.004198593
		consomme	2	0.004198593
		coriander leaves dried	2	0.004198593
		coriander seeds	2	0.004198593
		coronation chicken	2	0.004198593
		crayfish, raw	2	0.004198593
		cream half fresh	2	0.004198593
		crumpets fresh	2	0.004198593
		crunch biscuits cream filled	2	0.004198593
		curry chicken tandoori retail reheated	2	0.004198593
		curry paste	2	0.004198593
		curry prawn takeaway	2	0.004198593
		curry thai stirfry vegetable takeaway and restaurant	2	0.004198593
		curry vegetable takeaway	2	0.004198593
		curry vegetable west indian	2	0.004198593
		curry, vegetable, in sweet sauce, uk type, homemade	2	0.004198593
		custard made up with skimmed milk	2	0.004198593
		doughnuts ring	2	0.004198593
		dressing thousand island	2	0.004198593
		drinking chocolate powder made up with skimmed milk	2	0.004198593
		duck roasted meat fat and skin	2	0.004198593
		dumplings	2	0.004198593
		elmlea double	2	0.004198593
		faggots in gravy chilled/frozen reheated	2	0.004198593
		fat spread low fat (2639%) not polyunsaturated including dairy type	2	0.004198593
		fenugreek seeds	2	0.004198593
		figs, dried, stewed with sugar	2	0.004198593
		fish fingers cod fried in blended oil	2	0.004198593
		fishcakes, cod, homemade	2	0.004198593
		flan pastry with fruit	2	0.004198593
		flan vegetable	2	0.004198593
		fried egg in sunflower oil 2 tsp 33751	2	0.004198593
		fromage frais fruit	2	0.004198593
		frosties	2	0.004198593
		fruit juice drink low calorie ready to drink	2	0.004198593
		fruit pie one crust	2	0.004198593
		fudge, homemade	2	0.004198593
		gammon ham roasted	2	0.004198593
		garlic puree	2	0.004198593
		gingerbread	2	0.004198593
		gooseberries cooking stewed without sugar	2	0.004198593
		grapefruit juice concentrate unsweetened	2	0.004198593
		greek yogurt sheep	2	0.004198593
		green beans/french beans raw	2	0.004198593
		greengages raw	2	0.004198593
		grilled halloumi	2	0.004198593
		haddock flesh only grilled	2	0.004198593
		haddock in batter fried in sunflower oil	2	0.004198593
		haddock, coated in crumbs, frozen, raw	2	0.004198593
		ham, canned	2	0.004198593
		herring fried	2	0.004198593
		herring, flesh only, grilled	2	0.004198593
		home made fruit cake 262	2	0.004198593
		horseradish raw	2	0.004198593
		hot cross bun toasted	2	0.004198593
		hovis average	2	0.004198593
		ice cream sauce, topping, strawberry and chocolate flavours	2	0.004198593
		ice lolly with real fruit juice	2	0.004198593
		instant soup powder dried	2	0.004198593
		irish stew	2	0.004198593
		lamb mince raw	2	0.004198593
		lamb, leg steaks, grilled, lean	2	0.004198593
		lamb, loin chops, grilled, lean	2	0.004198593
		lamb, loin chops, roasted, lean and fat	2	0.004198593
		lamb, new zealand, loin chops, frozen, grilled, lean and fat	2	0.004198593
		lamb, stewing, stewed, lean and fat	2	0.004198593
		lemon juice	2	0.004198593
		lentils green and brown whole dried boiled in salted water	2	0.004198593
		lentils roasted	2	0.004198593
		lowfat spread	2	0.004198593
		macaroni cheese, canned	2	0.004198593
		mackerel grilled	2	0.004198593
		mangetout peas raw	2	0.004198593
		mango unripe green flesh raw	2	0.004198593
		margarine polyunsaturated	2	0.004198593
		matzos	2	0.004198593
		melon galia	2	0.004198593
		milk bread	2	0.004198593
		milk drink fermented with probiotics	2	0.004198593
		milk, flavoured, pasteurised, strawberry, banana	2	0.004198593
		milkshake syrup concentrated	2	0.004198593
		milkshake thick takeaway	2	0.004198593
		mint, dried	2	0.004198593
		mixed vegetables 99442	2	0.004198593
		mixed vegetables frozen boiled in salted water	2	0.004198593
		monkfish, flesh only, raw	2	0.004198593
		moussaka vegetable retail	2	0.004198593
		muffin not chocolate american style e.g. blueberry cherry toffee	2	0.004198593
		mushrooms common fried in butter	2	0.004198593
		mushrooms common fried in corn oil	2	0.004198593
		mushrooms shiitake cooked	2	0.004198593
		mussels, raw	2	0.004198593
		nachos, cheese, takeaway	2	0.004198593
		new potatoes in skins boiled in salted water	2	0.004198593
		noodles plain boiled	2	0.004198593
		oil, sesame	2	0.004198593
		olives baked for bread 54631	2	0.004198593
		onion sauce made with whole milk	2	0.004198593
		oregano, dried, ground	2	0.004198593
		oven chips thick cut frozen baked	2	0.004198593
		oyster sauce	2	0.004198593
		pak choi, steamed	2	0.004198593
		pancakes (served with crispy duck) pancakes only takeaway	2	0.004198593
		pancakes sweet made with whole milk homemade	2	0.004198593
		pancakes, savoury, made with skimmed milk, homemade	2	0.004198593
		papaya flesh only raw	2	0.004198593
		pasta egg fresh filled with green vegetables/herbs and cheese boiled in unsalted water	2	0.004198593
		pasta sauce white	2	0.004198593
		pasta, egg, fresh, filled with meat, boiled in unsalted water	2	0.004198593
		pasta, egg, fresh, filled with mushrooms, boiled in unsalted water	2	0.004198593
		pastrami	2	0.004198593
		pastries, chinese, flaky	2	0.004198593
		pate tuna	2	0.004198593
		peanut brittle	2	0.004198593
		peanuts, raisins and chocolate chips	2	0.004198593
		pears average stewed with sugar	2	0.004198593
		peas marrow fat canned reheated drained	2	0.004198593
		peas, processed, canned, re-heated, drained	2	0.004198593
		pease pudding, canned, re-heated, drained	2	0.004198593
		peel mixed	2	0.004198593
		piccalilli	2	0.004198593
		pie, vegetable, homemade	2	0.004198593
		pizza base raw	2	0.004198593
		plaice grilled	2	0.004198593
		plums average stewed with sugar	2	0.004198593
		plums, average, flesh and skin, stewed without sugar	2	0.004198593
		plums, average, stewed with sugar, flesh and skin	2	0.004198593
		polenta, hydrated, raw	2	0.004198593
		pollock in breadcrumbs baked	2	0.004198593
		popcorn plain	2	0.004198593
		pork chop baked	2	0.004198593
		pork fillet slices grilled lean and fat	2	0.004198593
		pork loin steaks fried in corn oil lean and fat	2	0.004198593
		pork loin steaks raw lean and fat	2	0.004198593
		pork pie mini	2	0.004198593
		pork pie sliced	2	0.004198593
		pork, belly joint/slices, grilled, lean and fat	2	0.004198593
		pork, spare ribs, 'barbecue style', homemade	2	0.004198593
		potato chips, straight cut, frozen, fried in blended oil	2	0.004198593
		potato rings	2	0.004198593
		potatoes duchesse	2	0.004198593
		potatoes old microwaved flesh and skin	2	0.004198593
		potatoes, new, canned, re-heated, drained	2	0.004198593
		potatoes, old, boiled in salted water, flesh only	2	0.004198593
		prawns, king, raw	2	0.004198593
		prunes flesh and skin weighed with stones	2	0.004198593
		prunes, ready-to-eat, semi-dried	2	0.004198593
		pudding sponge homemade	2	0.004198593
		pudding, rice, canned, low fat	2	0.004198593
		pudding, rice, homemade, with whole milk	2	0.004198593
		pudding, sponge, canned	2	0.004198593
		puffed wheat	2	0.004198593
		pumpkin boiled in salted water	2	0.004198593
		puy lentils sauteed with onion garlic creme fraiche	2	0.004198593
		raita	2	0.004198593
		red kidney beans dried boiled in unsalted water	2	0.004198593
		red wine sauce	2	0.004198593
		rice and split peas	2	0.004198593
		rice, brown, wholegrain, raw	2	0.004198593
		rice, wild, boiled in unsalted water	2	0.004198593
		roasted courgette in olive oil 21291	2	0.004198593
		roasted ham 94651	2	0.004198593
		roasted potatoes 4 medium in rapeseed oil 32261	2	0.004198593
		rye bread homemade	2	0.004198593
		salad tomato and onion	2	0.004198593
		salmon en croute, retail	2	0.004198593
		salmon, pink, canned in brine, drained	2	0.004198593
		salmon, wild, flesh only, raw	2	0.004198593
		sandwich biscuits jam filled	2	0.004198593
		sandwich spread	2	0.004198593
		sardines canned in brine drained	2	0.004198593
		sardines canned in olive oil drained	2	0.004198593
		sardines grilled	2	0.004198593
		sauce, curry, tomato and onion, homemade	2	0.004198593
		sauce, dry mix, made up	2	0.004198593
		sauce, pasta, carbonara type	2	0.004198593
		sauce, pasta, four cheese	2	0.004198593
		sauce, pasta, tomato based, with added vegetables	2	0.004198593
		sausage rolls, short pastry, homemade	2	0.004198593
		sausages, pork and beef, grilled	2	0.004198593
		scampi in breadcrumbs frozen fried in blended oil	2	0.004198593
		sea bass baked	2	0.004198593
		shallots, raw	2	0.004198593
		shandy	2	0.004198593
		shrimps boiled	2	0.004198593
		smoked haddock oven baked	2	0.004198593
		soup minestrone dried as served	2	0.004198593
		soup powder, instant, reduced calorie, assorted flavours	2	0.004198593
		soup, french onion, homemade	2	0.004198593
		soup, mulligatawny, homemade	2	0.004198593
		soup, mushroom, carton, chilled	2	0.004198593
		soup, tomato, cream of, canned, condensed	2	0.004198593
		spaghetti wholemeal boiled	2	0.004198593
		stawberries canned in syrup whole contents	2	0.004198593
		stock, chicken, ready made, retail	2	0.004198593
		strawberries, frozen	2	0.004198593
		strawberry tartlets	2	0.004198593
		sugar icing	2	0.004198593
		sushi tuna and salmon	2	0.004198593
		sweetcorn, kernels, boiled 'on the cob' in unsalted water, weighed with core	2	0.004198593
		tabouleh	2	0.004198593
		tagliatelle with vegetables retail	2	0.004198593
		tamarind	2	0.004198593
		tarragon, dried, ground	2	0.004198593
		teacakes fresh	2	0.004198593
		toasted cheese and ham ciabatta	2	0.004198593
		toasted pitta bread	2	0.004198593
		tomato sauce, homemade	2	0.004198593
		trout rainbow grilled	2	0.004198593
		tuna baked	2	0.004198593
		turkey breast fillet grilled meat only	2	0.004198593
		tzatziki	2	0.004198593
		vegetable and cheese grill/burger in crumbs baked/grilled	2	0.004198593
		vegetable bake	2	0.004198593
		vegetable grill/burger, in crumbs, baked/grilled	2	0.004198593
		vegetable soup	2	0.004198593
		vermouth, sweet	2	0.004198593
		wafers, plain ice cream wafers, not filled	2	0.004198593
		warmed/hot milk whole milk	2	0.004198593
		welsh cakes	2	0.004198593
		welsh rarebit	2	0.004198593
		wheat flour white plain	2	0.004198593
		whitebait fried	2	0.004198593
		wholemeal bread large	2	0.004198593
		wine, white, sweet	2	0.004198593
		yogurt low fat toffee	2	0.004198593
		yogurt, goats, whole milk	2	0.004198593
		yorkshire pudding, made with skimmed milk, homemade	2	0.004198593
		66011 baked haddock	1	0.002099297
		ale strong ale barley wine	1	0.002099297
		alfalfa sprouts raw	1	0.002099297
		allbran loaf	1	0.002099297
		apple and blackberry stewed with sugar baked 10002	1	0.002099297
		apples cooking raw peeled	1	0.002099297
		apples eating average raw peeled	1	0.002099297
		apples eating average raw weighed with core	1	0.002099297
		apples eating golden delicious raw	1	0.002099297
		apples, cooking, baked without sugar, flesh only, weighed with skin	1	0.002099297
		apples, cooking, raw, flesh only, peeled	1	0.002099297
		apples, cooking, raw, flesh only, weighed with skin and core	1	0.002099297
		apples, eating, raw, flesh and skin, weighed with core	1	0.002099297
		apricots readytoeat	1	0.002099297
		apricots stewed with sugar	1	0.002099297
		apricots stewed without sugar	1	0.002099297
		apricots, canned in juice, whole contents	1	0.002099297
		artichoke, globe, boiled, weighed as served	1	0.002099297
		aubergine fried in blended oil	1	0.002099297
		aubergine fried in corn oil	1	0.002099297
		aubergine fried in rapeseed oil	1	0.002099297
		aubergine stuffed with vegetables cheese topping	1	0.002099297
		bacon gammon joint lean only boiled	1	0.002099297
		bacon loin steaks grilled	1	0.002099297
		bacon rasher lean only grilled average	1	0.002099297
		bacon rashers back fat trimmed grilled	1	0.002099297
		bacon rashers, back, fat trimmed, raw	1	0.002099297
		baked beans canned in tomato sauce reduced sugar	1	0.002099297
		baked bream 33841	1	0.002099297
		baked quorn 90151	1	0.002099297
		baked sausage pork	1	0.002099297
		barley cup powder	1	0.002099297
		barley pearl boiled	1	0.002099297
		basa fish baked	1	0.002099297
		beans butter dried boiled in unsalted water	1	0.002099297
		beans soya dried boiled in unsalted water	1	0.002099297
		beans, aduki, whole, dried, boiled in unsalted water	1	0.002099297
		beans, butter, dried, raw	1	0.002099297
		beans, chick peas, kabuli, whole, dried, boiled in unsalted water	1	0.002099297
		beans, chilli, canned, re-heated	1	0.002099297
		beansprouts mung boiled in unsalted water	1	0.002099297
		beansprouts mung raw	1	0.002099297
		beef braising steak slow cooked lean and fat	1	0.002099297
		beef extract	1	0.002099297
		beef forerib/ribroast roasted lean	1	0.002099297
		beef in sauce with vegetables, chilled/frozen, reheated	1	0.002099297
		beef mince patties barbecued	1	0.002099297
		beef rump steak barbecued lean	1	0.002099297
		beef rump steak fried in corn oil lean only	1	0.002099297
		beef sirloin steak grilled rare lean	1	0.002099297
		beef steak pudding homemade	1	0.002099297
		beef stewing steak stewed lean and fat	1	0.002099297
		beef, braising steak, braised, lean only	1	0.002099297
		beef, braising steak, raw, lean and fat	1	0.002099297
		beef, fillet steak, raw, lean and fat	1	0.002099297
		beef, mince, in gravy, canned	1	0.002099297
		beef, minced, stewed with onions, extra lean	1	0.002099297
		beef, rump steak, grilled, lean only	1	0.002099297
		beef, sirloin joint, roasted, lean and fat	1	0.002099297
		beef, sirloin steak, grilled medium-rare, lean	1	0.002099297
		beef, stewing steak, raw, lean	1	0.002099297
		beef, stewing steak, stewed, lean	1	0.002099297
		beer batter	1	0.002099297
		bhaji turnip and onion	1	0.002099297
		bhaji, spinach and potato, homemade	1	0.002099297
		bhaji, vegetable, punjabi, with vegetable oil	1	0.002099297
		biscuits homemade rubbingin method	1	0.002099297
		black pudding fried	1	0.002099297
		blackcurrants, canned in syrup, whole contents	1	0.002099297
		blackeye beans dried boiled in unsalted water	1	0.002099297
		bolangere potatoes	1	0.002099297
		bolognese pasta bake 20261	1	0.002099297
		bolognese sauce	1	0.002099297
		bread and butter pudding homemade 52581	1	0.002099297
		bread pudding, homemade	1	0.002099297
		bread sauce made with semiskimmed milk	1	0.002099297
		bread sauce, made with semi-skimmed milk, homemade	1	0.002099297
		breaded cod frozen oven baked 25951	1	0.002099297
		breakfast cereal sultana bran fortified	1	0.002099297
		breakfast cereal, oat, instant, flavoured, unfortified, made up with semi-skimmed milk	1	0.002099297
		breakfast cereal, puffed wheat, honey coated, fortified	1	0.002099297
		breakfast cereal, puffed wheat, unfortified	1	0.002099297
		brie and bacon pannini costa 78941	1	0.002099297
		brie and cranberry pannini	1	0.002099297
		broccoli in cheese sauce made with whole milk	1	0.002099297
		broccoli in cheese sauce, made with skimmed milk, homemade	1	0.002099297
		broccoli, purple sprouting, raw	1	0.002099297
		brussels sprouts boiled in salted water	1	0.002099297
		brussels sprouts, frozen, boiled in unsalted water	1	0.002099297
		buckwheat	1	0.002099297
		burger beef 9899 beef fried in vegetable oil	1	0.002099297
		burger, beef, fried in rapeseed oil, homemade	1	0.002099297
		burger, beef, low fat, grilled	1	0.002099297
		burger, hamburger, takeaway	1	0.002099297
		butter lemon and dill sauce	1	0.002099297
		butternut squash boiled	1	0.002099297
		butteroil unsalted	1	0.002099297
		cabbage red cooked with apple	1	0.002099297
		cake carrot with topping homemade	1	0.002099297
		cake lardy homemade	1	0.002099297
		cake mix	1	0.002099297
		cake mix, made up	1	0.002099297
		cake, coconut, homemade	1	0.002099297
		cake, fruit, wholemeal, homemade	1	0.002099297
		cake, swiss roll, homemade	1	0.002099297
		cakes, crispie, homemade	1	0.002099297
		cambridge diet powder	1	0.002099297
		cambridge diet powder made up with water	1	0.002099297
		cannelloni spinach homemade	1	0.002099297
		cannelloni vegetable	1	0.002099297
		carrot and orange soup	1	0.002099297
		carrot juice	1	0.002099297
		carrots with sugar and pepper pan cooked	1	0.002099297
		cassava chips	1	0.002099297
		casserole bean and mixed vegetable	1	0.002099297
		casserole, bean and mixed vegetable, homemade	1	0.002099297
		casserole, pork, made with cook-in sauce	1	0.002099297
		casserole, sausage, homemade	1	0.002099297
		casserole, vegetable, homemade	1	0.002099297
		catfish, raw	1	0.002099297
		cauliflower and broccoli cheese 94442	1	0.002099297
		cauliflower boiled in salted water	1	0.002099297
		cauliflower cheese 34551	1	0.002099297
		cauliflower cheese made with semiskimmed milk	1	0.002099297
		cauliflower in white sauce, made with semi-skimmed milk, homemade	1	0.002099297
		caviare, bottled in brine, drained	1	0.002099297
		celeriac boiled in unsalted water	1	0.002099297
		celeriac raw	1	0.002099297
		chard swiss boiled in unsalted water	1	0.002099297
		chard, swiss, raw	1	0.002099297
		cheese caerphilly	1	0.002099297
		cheese cheddartype reduced fat	1	0.002099297
		cheese curd pie	1	0.002099297
		cheese edamtype reduced fat	1	0.002099297
		cheese lancashire	1	0.002099297
		cheese on toast cheese only melted	1	0.002099297
		cheese pastry	1	0.002099297
		cheese sauce packet mix made up with whole milk	1	0.002099297
		cheese sauce packet mix made up with whole milk homemade	1	0.002099297
		cheese white cheshire	1	0.002099297
		cheeseburger takeaway	1	0.002099297
		cheesecake	1	0.002099297
		cheesecake frozen	1	0.002099297
		cheesecake fruit frozen	1	0.002099297
		cheesecake, fruit, low fat, individual	1	0.002099297
		chelsea buns	1	0.002099297
		chelsea buns homemade	1	0.002099297
		cherries flesh and skin raw weighed with stones	1	0.002099297
		cherries stewed without sugar	1	0.002099297
		cherry brandy	1	0.002099297
		chick peas whole dried boiled in unsalted water	1	0.002099297
		chicken boiled meat only	1	0.002099297
		chicken breast casseroled meat and skin	1	0.002099297
		chicken breast cooked in rapeseed oil	1	0.002099297
		chicken curry 92501	1	0.002099297
		chicken curry chilled/frozen reheated	1	0.002099297
		chicken curry without bone	1	0.002099297
		chicken kebabs 82621	1	0.002099297
		chicken leg quarter casseroled meat and skin	1	0.002099297
		chicken pesto and salad pannini 67922	1	0.002099297
		chicken pieces, coated, takeaway	1	0.002099297
		chicken pizza with peppers pizza express	1	0.002099297
		chicken portions battered deep fried takeaway	1	0.002099297
		chicken roll	1	0.002099297
		chicken satay takeaway	1	0.002099297
		chicken soup powder	1	0.002099297
		chicken stirfried with mushrooms and cashew nuts	1	0.002099297
		chicken stirfried with peppers in black bean sauce	1	0.002099297
		chicken thighs casseroled meat and skin weighed with bone	1	0.002099297
		chicken, light meat, raw	1	0.002099297
		chicken, meat only, fried, takeaway	1	0.002099297
		chicken, portions, not coated, deep-fried, meat and skin	1	0.002099297
		chicken, whole, roasted, meat and skin, weighed with bone	1	0.002099297
		chicken/turkey pieces, coated, baked	1	0.002099297
		chicory raw	1	0.002099297
		chilli bean and lentil	1	0.002099297
		chilli con carne chilled/frozen reheated	1	0.002099297
		chilli con carne, canned	1	0.002099297
		chilli quorn	1	0.002099297
		chilli quorn homemade	1	0.002099297
		chinese 5 spice	1	0.002099297
		chips retail fried in sunflower oil	1	0.002099297
		chips straight cut frozen fried in dripping	1	0.002099297
		chocolate, cooking	1	0.002099297
		choux buns	1	0.002099297
		chow mein beef retail reheated	1	0.002099297
		chow mein, pork and chicken, homemade	1	0.002099297
		cider, low alcohol	1	0.002099297
		cider, strong	1	0.002099297
		cinnamon and raisin bagel toasted 94111	1	0.002099297
		cloves dried	1	0.002099297
		cocacola	1	0.002099297
		coco pops	1	0.002099297
		cocoa powder, made up with semi-skimmed milk	1	0.002099297
		conger eel grilled	1	0.002099297
		cooked squid fried in blended oil	1	0.002099297
		cooked topping for chicken 17132	1	0.002099297
		cookinsauces canned	1	0.002099297
		coq au vin, homemade	1	0.002099297
		corn bread recipe from bbc good food	1	0.002099297
		corn fritters fried in vegetable oil	1	0.002099297
		corned beef hash, homemade	1	0.002099297
		cornish pasty, homemade	1	0.002099297
		coronation chicken homemade	1	0.002099297
		courgette fried in corn oil	1	0.002099297
		crab canned in brine drained	1	0.002099297
		crab, purchased cooked	1	0.002099297
		crayfish boiled	1	0.002099297
		cream substitute whipping	1	0.002099297
		cream whipping uht	1	0.002099297
		crumble fruit wholemeal	1	0.002099297
		crumble topping 10002	1	0.002099297
		crumble vegetable in milk base	1	0.002099297
		crumble, with pie filling, homemade	1	0.002099297
		curly kale boiled in salted water	1	0.002099297
		currants baked for biscuit	1	0.002099297
		curry chick pea dahl	1	0.002099297
		curry chick pea whole and potato	1	0.002099297
		curry chick pea whole and tomato gujerati with vegetable oil	1	0.002099297
		curry chick pea whole basic	1	0.002099297
		curry chicken korma homemade	1	0.002099297
		curry chicken made with cookin sauce	1	0.002099297
		curry dudhi kofta	1	0.002099297
		curry fish and vegetable bangladeshi	1	0.002099297
		curry lamb rogan josh homemade	1	0.002099297
		curry lentil red/masoor dahl with vegetable oil	1	0.002099297
		curry okra	1	0.002099297
		curry potato punjabi	1	0.002099297
		curry powder	1	0.002099297
		curry spinach and potato	1	0.002099297
		curry, beef, homemade	1	0.002099297
		curry, cauliflower and potato, homemade	1	0.002099297
		curry, chicken, average, retail, reheated with rice	1	0.002099297
		curry, gobi aloo sag, retail	1	0.002099297
		curry, lamb biryani, homemade	1	0.002099297
		curry, vegetable, retail, with rice	1	0.002099297
		custard tart large	1	0.002099297
		dahl, mixed, homemade	1	0.002099297
		dates dried weighed with stones	1	0.002099297
		desserts rice with fruit individual chilled	1	0.002099297
		dill dried	1	0.002099297
		dinner for 59782	1	0.002099297
		doner kebab in pitta bread with salad	1	0.002099297
		doner kebabs meat only	1	0.002099297
		dr pepper	1	0.002099297
		dried skimmed milk with vegetable fat	1	0.002099297
		duck egg omelette	1	0.002099297
		duck, meat only, raw	1	0.002099297
		duck, roasted, meat only, weighed with fat, skin and bone	1	0.002099297
		dumplings, homemade	1	0.002099297
		eccles cake	1	0.002099297
		eel conger flesh only grilled	1	0.002099297
		egg fried rice	1	0.002099297
		egg mayonnaise proportions from mccance and widdowson	1	0.002099297
		egg white boiled	1	0.002099297
		eggs chicken dried	1	0.002099297
		eggs chicken fried with fat	1	0.002099297
		eggs chicken yolk raw	1	0.002099297
		eggs duck boiled and salted	1	0.002099297
		elderflower and lemon drizzle cake	1	0.002099297
		elmlea single	1	0.002099297
		emmental cheese toastie 32951 filling	1	0.002099297
		endive raw	1	0.002099297
		falafel fried in vegetable oil	1	0.002099297
		fennel florence boiled in unsalted water	1	0.002099297
		fennel florence raw	1	0.002099297
		fennel seeds	1	0.002099297
		fish fingers, cod, fried in sunflower oil	1	0.002099297
		fish fingers, pollock, grilled	1	0.002099297
		flan broccoli	1	0.002099297
		flan cheese onion and potato	1	0.002099297
		flan sponge with fruit	1	0.002099297
		flan, sponge, with fruit, homemade	1	0.002099297
		flour wheat brown	1	0.002099297
		flour, soya	1	0.002099297
		flour, wheat, bread/strong, white	1	0.002099297
		fried king prawns in garlic and butter 8682	1	0.002099297
		fried mushrooms 57511	1	0.002099297
		fried quorn sunflower oil 33192	1	0.002099297
		fromage frais fruit children's fortified	1	0.002099297
		fruit pie pastry top and bottom	1	0.002099297
		garlic mushrooms not coated homemade	1	0.002099297
		garlic sausage ready to eat	1	0.002099297
		gateau fruit frozen	1	0.002099297
		ginger root raw	1	0.002099297
		gingerbread homemade	1	0.002099297
		glace cherries for cake baked 66521	1	0.002099297
		glutafin glutenfree roll with added fibre	1	0.002099297
		gram roasted with olive oil	1	0.002099297
		grapefruit canned in syrup whole contents	1	0.002099297
		grilled potato 6722	1	0.002099297
		gulab jamen/jambu (retail)	1	0.002099297
		haddock coated in crumbs frozen fried in blended oil	1	0.002099297
		haddock fish fingers cooked 4	1	0.002099297
		haddock flesh only smoked steamed	1	0.002099297
		haddock grilled	1	0.002099297
		haddock raw	1	0.002099297
		haddock smoked steamed	1	0.002099297
		haddock, flesh only, smoked, poached, fillets weighed with bones and skin	1	0.002099297
		haddock, flesh only, smoked, raw	1	0.002099297
		haddock, flesh only, steamed	1	0.002099297
		haddock, in batter, fried in dripping	1	0.002099297
		halloumi cooked in chilli oil	1	0.002099297
		ham and pork chopped canned	1	0.002099297
		ham for omelette 94652	1	0.002099297
[truncated: 400 more rows]
